# Supplementary material for: Potential Distribution and Key Factors of Dasyhippus barbipes (Orthoptera: Acrididae: Gomphocerinae) in China Under Climate Change Scenarios
Source: Insects. 2026 Jun 11;17(6):616. doi: 10.3390/insects17060616 (PMC13299680; doi:10.3390/insects17060616)
Supplement: Supplementary file 1 [file insects-17-00616-s001.zip › Supplementary Materials.xlsx]

## Sheet: Table S1. 
species	Longitude	Latitude
Dasyhippus barbipes (Fischer Waldheim)	101.545	38.4903
Dasyhippus barbipes (Fischer Waldheim)	101.879	36.8236
Dasyhippus barbipes (Fischer Waldheim)	102.045	36.8653
Dasyhippus barbipes (Fischer Waldheim)	106.795	39.5736
Dasyhippus barbipes (Fischer Waldheim)	108.587	36.6569
Dasyhippus barbipes (Fischer Waldheim)	109.795	41.7819
Dasyhippus barbipes (Fischer Waldheim)	110.087	41.9069
Dasyhippus barbipes (Fischer Waldheim)	110.379	41.1569
Dasyhippus barbipes (Fischer Waldheim)	110.587	41.8653
Dasyhippus barbipes (Fischer Waldheim)	110.629	41.6986
Dasyhippus barbipes (Fischer Waldheim)	110.712	41.6986
Dasyhippus barbipes (Fischer Waldheim)	110.879	41.8653
Dasyhippus barbipes (Fischer Waldheim)	110.92	41.6569
Dasyhippus barbipes (Fischer Waldheim)	110.92	41.8653
Dasyhippus barbipes (Fischer Waldheim)	110.962	41.9069
Dasyhippus barbipes (Fischer Waldheim)	111.004	41.9903
Dasyhippus barbipes (Fischer Waldheim)	111.004	42.0736
Dasyhippus barbipes (Fischer Waldheim)	111.045	41.6153
Dasyhippus barbipes (Fischer Waldheim)	111.045	41.6569
Dasyhippus barbipes (Fischer Waldheim)	111.087	41.4903
Dasyhippus barbipes (Fischer Waldheim)	111.087	41.6569
Dasyhippus barbipes (Fischer Waldheim)	111.129	41.6986
Dasyhippus barbipes (Fischer Waldheim)	111.17	41.4903
Dasyhippus barbipes (Fischer Waldheim)	111.17	41.6569
Dasyhippus barbipes (Fischer Waldheim)	111.17	41.9903
Dasyhippus barbipes (Fischer Waldheim)	111.212	41.4069
Dasyhippus barbipes (Fischer Waldheim)	111.254	41.3236
Dasyhippus barbipes (Fischer Waldheim)	111.254	41.3653
Dasyhippus barbipes (Fischer Waldheim)	111.254	41.4069
Dasyhippus barbipes (Fischer Waldheim)	111.254	41.4486
Dasyhippus barbipes (Fischer Waldheim)	111.254	41.4903
Dasyhippus barbipes (Fischer Waldheim)	111.295	41.4069
Dasyhippus barbipes (Fischer Waldheim)	111.42	42.0319
Dasyhippus barbipes (Fischer Waldheim)	111.42	42.1986
Dasyhippus barbipes (Fischer Waldheim)	111.462	41.9903
Dasyhippus barbipes (Fischer Waldheim)	111.504	42.1986
Dasyhippus barbipes (Fischer Waldheim)	111.504	42.2403
Dasyhippus barbipes (Fischer Waldheim)	111.504	42.2819
Dasyhippus barbipes (Fischer Waldheim)	111.545	42.2819
Dasyhippus barbipes (Fischer Waldheim)	111.629	41.9486
Dasyhippus barbipes (Fischer Waldheim)	111.629	42.4069
Dasyhippus barbipes (Fischer Waldheim)	111.67	41.7403
Dasyhippus barbipes (Fischer Waldheim)	111.712	42.3236
Dasyhippus barbipes (Fischer Waldheim)	111.754	42.1153
Dasyhippus barbipes (Fischer Waldheim)	111.795	40.1153
Dasyhippus barbipes (Fischer Waldheim)	111.795	42.2819
Dasyhippus barbipes (Fischer Waldheim)	111.837	41.7403
Dasyhippus barbipes (Fischer Waldheim)	111.837	41.7819
Dasyhippus barbipes (Fischer Waldheim)	111.837	41.9069
Dasyhippus barbipes (Fischer Waldheim)	111.92	41.8236
Dasyhippus barbipes (Fischer Waldheim)	111.92	42.1986
Dasyhippus barbipes (Fischer Waldheim)	111.92	42.2403
Dasyhippus barbipes (Fischer Waldheim)	111.962	41.1986
Dasyhippus barbipes (Fischer Waldheim)	111.962	41.8236
Dasyhippus barbipes (Fischer Waldheim)	111.962	41.8653
Dasyhippus barbipes (Fischer Waldheim)	111.962	41.9069
Dasyhippus barbipes (Fischer Waldheim)	111.962	42.3653
Dasyhippus barbipes (Fischer Waldheim)	112.004	41.7819
Dasyhippus barbipes (Fischer Waldheim)	112.004	41.8653
Dasyhippus barbipes (Fischer Waldheim)	112.004	41.9069
Dasyhippus barbipes (Fischer Waldheim)	112.004	42.0319
Dasyhippus barbipes (Fischer Waldheim)	112.004	42.1569
Dasyhippus barbipes (Fischer Waldheim)	112.045	41.2403
Dasyhippus barbipes (Fischer Waldheim)	112.045	41.7819
Dasyhippus barbipes (Fischer Waldheim)	112.045	41.8236
Dasyhippus barbipes (Fischer Waldheim)	112.045	41.8653
Dasyhippus barbipes (Fischer Waldheim)	112.045	41.9069
Dasyhippus barbipes (Fischer Waldheim)	112.045	41.9903
Dasyhippus barbipes (Fischer Waldheim)	112.045	42.0319
Dasyhippus barbipes (Fischer Waldheim)	112.045	42.1569
Dasyhippus barbipes (Fischer Waldheim)	112.087	41.7819
Dasyhippus barbipes (Fischer Waldheim)	112.087	41.9069
Dasyhippus barbipes (Fischer Waldheim)	112.129	41.7819
Dasyhippus barbipes (Fischer Waldheim)	112.129	41.8236
Dasyhippus barbipes (Fischer Waldheim)	112.129	41.8653
Dasyhippus barbipes (Fischer Waldheim)	112.17	41.8236
Dasyhippus barbipes (Fischer Waldheim)	112.17	41.8653
Dasyhippus barbipes (Fischer Waldheim)	112.212	41.1153
Dasyhippus barbipes (Fischer Waldheim)	112.337	42.0736
Dasyhippus barbipes (Fischer Waldheim)	112.42	40.5319
Dasyhippus barbipes (Fischer Waldheim)	112.42	41.9069
Dasyhippus barbipes (Fischer Waldheim)	112.462	40.9486
Dasyhippus barbipes (Fischer Waldheim)	112.587	41.0319
Dasyhippus barbipes (Fischer Waldheim)	112.587	41.1569
Dasyhippus barbipes (Fischer Waldheim)	112.587	42.0319
Dasyhippus barbipes (Fischer Waldheim)	112.629	40.9486
Dasyhippus barbipes (Fischer Waldheim)	112.629	41.1569
Dasyhippus barbipes (Fischer Waldheim)	112.67	40.1153
Dasyhippus barbipes (Fischer Waldheim)	112.67	40.6569
Dasyhippus barbipes (Fischer Waldheim)	112.67	41.0736
Dasyhippus barbipes (Fischer Waldheim)	112.67	41.1986
Dasyhippus barbipes (Fischer Waldheim)	112.712	40.4486
Dasyhippus barbipes (Fischer Waldheim)	112.712	41.0319
Dasyhippus barbipes (Fischer Waldheim)	112.837	42.5319
Dasyhippus barbipes (Fischer Waldheim)	112.879	40.6153
Dasyhippus barbipes (Fischer Waldheim)	112.92	40.6986
Dasyhippus barbipes (Fischer Waldheim)	112.92	41.7819
Dasyhippus barbipes (Fischer Waldheim)	112.92	41.9486
Dasyhippus barbipes (Fischer Waldheim)	112.962	41.1569
Dasyhippus barbipes (Fischer Waldheim)	112.962	41.7403
Dasyhippus barbipes (Fischer Waldheim)	113.004	40.8653
Dasyhippus barbipes (Fischer Waldheim)	113.004	41.8236
Dasyhippus barbipes (Fischer Waldheim)	113.087	40.7819
Dasyhippus barbipes (Fischer Waldheim)	113.087	40.8236
Dasyhippus barbipes (Fischer Waldheim)	113.129	39.4069
Dasyhippus barbipes (Fischer Waldheim)	113.129	40.4486
Dasyhippus barbipes (Fischer Waldheim)	113.129	41.1986
Dasyhippus barbipes (Fischer Waldheim)	113.17	39.4069
Dasyhippus barbipes (Fischer Waldheim)	113.17	41.4069
Dasyhippus barbipes (Fischer Waldheim)	113.212	40.5736
Dasyhippus barbipes (Fischer Waldheim)	113.212	41.1153
Dasyhippus barbipes (Fischer Waldheim)	113.212	42.2403
Dasyhippus barbipes (Fischer Waldheim)	113.254	40.9069
Dasyhippus barbipes (Fischer Waldheim)	113.295	41.2819
Dasyhippus barbipes (Fischer Waldheim)	113.295	41.6569
Dasyhippus barbipes (Fischer Waldheim)	113.337	42.0736
Dasyhippus barbipes (Fischer Waldheim)	113.42	40.9486
Dasyhippus barbipes (Fischer Waldheim)	113.42	41.1569
Dasyhippus barbipes (Fischer Waldheim)	113.462	41.6569
Dasyhippus barbipes (Fischer Waldheim)	113.504	39.4486
Dasyhippus barbipes (Fischer Waldheim)	113.545	39.4486
Dasyhippus barbipes (Fischer Waldheim)	113.587	39.4903
Dasyhippus barbipes (Fischer Waldheim)	113.629	41.7819
Dasyhippus barbipes (Fischer Waldheim)	113.795	41.9486
Dasyhippus barbipes (Fischer Waldheim)	113.795	41.9903
Dasyhippus barbipes (Fischer Waldheim)	113.837	42.1153
Dasyhippus barbipes (Fischer Waldheim)	113.879	39.5736
Dasyhippus barbipes (Fischer Waldheim)	113.879	42.1153
Dasyhippus barbipes (Fischer Waldheim)	113.92	39.8236
Dasyhippus barbipes (Fischer Waldheim)	113.962	41.9903
Dasyhippus barbipes (Fischer Waldheim)	114.004	39.9486
Dasyhippus barbipes (Fischer Waldheim)	114.087	40.5319
Dasyhippus barbipes (Fischer Waldheim)	114.087	41.9903
Dasyhippus barbipes (Fischer Waldheim)	114.17	39.6986
Dasyhippus barbipes (Fischer Waldheim)	114.837	44.9486
Dasyhippus barbipes (Fischer Waldheim)	114.92	44.7819
Dasyhippus barbipes (Fischer Waldheim)	114.962	42.4903
Dasyhippus barbipes (Fischer Waldheim)	115.045	42.4069
Dasyhippus barbipes (Fischer Waldheim)	115.045	44.2403
Dasyhippus barbipes (Fischer Waldheim)	115.087	42.5319
Dasyhippus barbipes (Fischer Waldheim)	115.379	43.4486
Dasyhippus barbipes (Fischer Waldheim)	115.379	44.4486
Dasyhippus barbipes (Fischer Waldheim)	115.42	44.4486
Dasyhippus barbipes (Fischer Waldheim)	115.42	44.4903
Dasyhippus barbipes (Fischer Waldheim)	115.545	42.1986
Dasyhippus barbipes (Fischer Waldheim)	115.545	42.2403
Dasyhippus barbipes (Fischer Waldheim)	115.545	42.4903
Dasyhippus barbipes (Fischer Waldheim)	115.545	42.5319
Dasyhippus barbipes (Fischer Waldheim)	115.587	42.2403
Dasyhippus barbipes (Fischer Waldheim)	115.587	42.4903
Dasyhippus barbipes (Fischer Waldheim)	115.587	43.3653
Dasyhippus barbipes (Fischer Waldheim)	115.587	43.4069
Dasyhippus barbipes (Fischer Waldheim)	115.629	42.2403
Dasyhippus barbipes (Fischer Waldheim)	115.629	42.2819
Dasyhippus barbipes (Fischer Waldheim)	115.629	43.9486
Dasyhippus barbipes (Fischer Waldheim)	115.629	48.1153
Dasyhippus barbipes (Fischer Waldheim)	115.67	42.1986
Dasyhippus barbipes (Fischer Waldheim)	115.67	42.2403
Dasyhippus barbipes (Fischer Waldheim)	115.67	42.2819
Dasyhippus barbipes (Fischer Waldheim)	115.712	42.1986
Dasyhippus barbipes (Fischer Waldheim)	115.712	43.4486
Dasyhippus barbipes (Fischer Waldheim)	115.712	44.4069
Dasyhippus barbipes (Fischer Waldheim)	115.754	43.4486
Dasyhippus barbipes (Fischer Waldheim)	115.795	45.2819
Dasyhippus barbipes (Fischer Waldheim)	115.837	42.4903
Dasyhippus barbipes (Fischer Waldheim)	115.837	42.5319
Dasyhippus barbipes (Fischer Waldheim)	115.837	42.5736
Dasyhippus barbipes (Fischer Waldheim)	115.837	42.6153
Dasyhippus barbipes (Fischer Waldheim)	115.879	42.4903
Dasyhippus barbipes (Fischer Waldheim)	115.879	42.5736
Dasyhippus barbipes (Fischer Waldheim)	115.879	42.6153
Dasyhippus barbipes (Fischer Waldheim)	115.879	42.6569
Dasyhippus barbipes (Fischer Waldheim)	115.879	42.7403
Dasyhippus barbipes (Fischer Waldheim)	115.879	43.4069
Dasyhippus barbipes (Fischer Waldheim)	115.879	45.4486
Dasyhippus barbipes (Fischer Waldheim)	115.92	42.1569
Dasyhippus barbipes (Fischer Waldheim)	115.92	42.3653
Dasyhippus barbipes (Fischer Waldheim)	115.92	42.4069
Dasyhippus barbipes (Fischer Waldheim)	115.92	42.4486
Dasyhippus barbipes (Fischer Waldheim)	115.92	42.4903
Dasyhippus barbipes (Fischer Waldheim)	115.92	42.7403
Dasyhippus barbipes (Fischer Waldheim)	115.92	42.8236
Dasyhippus barbipes (Fischer Waldheim)	115.92	43.4069
Dasyhippus barbipes (Fischer Waldheim)	115.92	43.5319
Dasyhippus barbipes (Fischer Waldheim)	115.92	44.5736
Dasyhippus barbipes (Fischer Waldheim)	115.92	44.6986
Dasyhippus barbipes (Fischer Waldheim)	115.962	42.2819
Dasyhippus barbipes (Fischer Waldheim)	115.962	42.3236
Dasyhippus barbipes (Fischer Waldheim)	115.962	42.3653
Dasyhippus barbipes (Fischer Waldheim)	115.962	42.4069
Dasyhippus barbipes (Fischer Waldheim)	115.962	42.4903
Dasyhippus barbipes (Fischer Waldheim)	115.962	42.6569
Dasyhippus barbipes (Fischer Waldheim)	115.962	43.9486
Dasyhippus barbipes (Fischer Waldheim)	116.004	42.3653
Dasyhippus barbipes (Fischer Waldheim)	116.004	42.4069
Dasyhippus barbipes (Fischer Waldheim)	116.004	42.4486
Dasyhippus barbipes (Fischer Waldheim)	116.004	42.4903
Dasyhippus barbipes (Fischer Waldheim)	116.004	43.4069
Dasyhippus barbipes (Fischer Waldheim)	116.004	43.9069
Dasyhippus barbipes (Fischer Waldheim)	116.045	44.1153
Dasyhippus barbipes (Fischer Waldheim)	116.045	48.3236
Dasyhippus barbipes (Fischer Waldheim)	116.045	48.5319
Dasyhippus barbipes (Fischer Waldheim)	116.087	42.3236
Dasyhippus barbipes (Fischer Waldheim)	116.087	43.4069
Dasyhippus barbipes (Fischer Waldheim)	116.087	43.6569
Dasyhippus barbipes (Fischer Waldheim)	116.087	44.1153
Dasyhippus barbipes (Fischer Waldheim)	116.087	44.1569
Dasyhippus barbipes (Fischer Waldheim)	116.087	45.4486
Dasyhippus barbipes (Fischer Waldheim)	116.087	45.6569
Dasyhippus barbipes (Fischer Waldheim)	116.129	42.3236
Dasyhippus barbipes (Fischer Waldheim)	116.129	42.4069
Dasyhippus barbipes (Fischer Waldheim)	116.129	43.3236
Dasyhippus barbipes (Fischer Waldheim)	116.129	43.5736
Dasyhippus barbipes (Fischer Waldheim)	116.129	45.4486
Dasyhippus barbipes (Fischer Waldheim)	116.17	42.0319
Dasyhippus barbipes (Fischer Waldheim)	116.17	42.0736
Dasyhippus barbipes (Fischer Waldheim)	116.17	42.3236
Dasyhippus barbipes (Fischer Waldheim)	116.17	43.3236
Dasyhippus barbipes (Fischer Waldheim)	116.17	43.5736
Dasyhippus barbipes (Fischer Waldheim)	116.17	43.6153
Dasyhippus barbipes (Fischer Waldheim)	116.17	43.6986
Dasyhippus barbipes (Fischer Waldheim)	116.17	45.5736
Dasyhippus barbipes (Fischer Waldheim)	116.212	42.2403
Dasyhippus barbipes (Fischer Waldheim)	116.212	43.6153
Dasyhippus barbipes (Fischer Waldheim)	116.212	43.6986
Dasyhippus barbipes (Fischer Waldheim)	116.212	44.0736
Dasyhippus barbipes (Fischer Waldheim)	116.254	41.8236
Dasyhippus barbipes (Fischer Waldheim)	116.254	42.0319
Dasyhippus barbipes (Fischer Waldheim)	116.254	43.4069
Dasyhippus barbipes (Fischer Waldheim)	116.254	43.5319
Dasyhippus barbipes (Fischer Waldheim)	116.254	44.0736
Dasyhippus barbipes (Fischer Waldheim)	116.295	43.4903
Dasyhippus barbipes (Fischer Waldheim)	116.295	43.9486
Dasyhippus barbipes (Fischer Waldheim)	116.337	43.4903
Dasyhippus barbipes (Fischer Waldheim)	116.337	44.1153
Dasyhippus barbipes (Fischer Waldheim)	116.337	45.4903
Dasyhippus barbipes (Fischer Waldheim)	116.379	42.1569
Dasyhippus barbipes (Fischer Waldheim)	116.379	43.9069
Dasyhippus barbipes (Fischer Waldheim)	116.379	43.9903
Dasyhippus barbipes (Fischer Waldheim)	116.379	44.5319
Dasyhippus barbipes (Fischer Waldheim)	116.379	45.3236
Dasyhippus barbipes (Fischer Waldheim)	116.42	43.9069
Dasyhippus barbipes (Fischer Waldheim)	116.42	45.0736
Dasyhippus barbipes (Fischer Waldheim)	116.462	41.7819
Dasyhippus barbipes (Fischer Waldheim)	116.462	42.2403
Dasyhippus barbipes (Fischer Waldheim)	116.462	43.1569
Dasyhippus barbipes (Fischer Waldheim)	116.462	43.8653
Dasyhippus barbipes (Fischer Waldheim)	116.504	42.0319
Dasyhippus barbipes (Fischer Waldheim)	116.504	43.6986
Dasyhippus barbipes (Fischer Waldheim)	116.504	43.9069
Dasyhippus barbipes (Fischer Waldheim)	116.504	44.2403
Dasyhippus barbipes (Fischer Waldheim)	116.545	42.0736
Dasyhippus barbipes (Fischer Waldheim)	116.545	43.7819
Dasyhippus barbipes (Fischer Waldheim)	116.545	43.9069
Dasyhippus barbipes (Fischer Waldheim)	116.545	44.4903
Dasyhippus barbipes (Fischer Waldheim)	116.545	44.6153
Dasyhippus barbipes (Fischer Waldheim)	116.545	45.5736
Dasyhippus barbipes (Fischer Waldheim)	116.545	47.9069
Dasyhippus barbipes (Fischer Waldheim)	116.587	43.7819
Dasyhippus barbipes (Fischer Waldheim)	116.587	43.8236
Dasyhippus barbipes (Fischer Waldheim)	116.587	44.6569
Dasyhippus barbipes (Fischer Waldheim)	116.629	42.4486
Dasyhippus barbipes (Fischer Waldheim)	116.629	43.4903
Dasyhippus barbipes (Fischer Waldheim)	116.629	43.8653
Dasyhippus barbipes (Fischer Waldheim)	116.629	44.8236
Dasyhippus barbipes (Fischer Waldheim)	116.67	42.5319
Dasyhippus barbipes (Fischer Waldheim)	116.67	43.6153
Dasyhippus barbipes (Fischer Waldheim)	116.67	44.0319
Dasyhippus barbipes (Fischer Waldheim)	116.67	44.6153
Dasyhippus barbipes (Fischer Waldheim)	116.67	44.7403
Dasyhippus barbipes (Fischer Waldheim)	116.67	45.6153
Dasyhippus barbipes (Fischer Waldheim)	116.712	43.4486
Dasyhippus barbipes (Fischer Waldheim)	116.712	44.8236
Dasyhippus barbipes (Fischer Waldheim)	116.712	45.1153
Dasyhippus barbipes (Fischer Waldheim)	116.712	47.9486
Dasyhippus barbipes (Fischer Waldheim)	116.712	48.0319
Dasyhippus barbipes (Fischer Waldheim)	116.712	48.1569
Dasyhippus barbipes (Fischer Waldheim)	116.754	42.1153
Dasyhippus barbipes (Fischer Waldheim)	116.754	43.4069
Dasyhippus barbipes (Fischer Waldheim)	116.754	44.6153
Dasyhippus barbipes (Fischer Waldheim)	116.754	44.6569
Dasyhippus barbipes (Fischer Waldheim)	116.754	48.0319
Dasyhippus barbipes (Fischer Waldheim)	116.795	44.4486
Dasyhippus barbipes (Fischer Waldheim)	116.795	44.4903
Dasyhippus barbipes (Fischer Waldheim)	116.795	44.5319
Dasyhippus barbipes (Fischer Waldheim)	116.795	44.5736
Dasyhippus barbipes (Fischer Waldheim)	116.795	44.6569
Dasyhippus barbipes (Fischer Waldheim)	116.837	42.2819
Dasyhippus barbipes (Fischer Waldheim)	116.837	42.4486
Dasyhippus barbipes (Fischer Waldheim)	116.837	44.5319
Dasyhippus barbipes (Fischer Waldheim)	116.837	45.4903
Dasyhippus barbipes (Fischer Waldheim)	116.879	43.5319
Dasyhippus barbipes (Fischer Waldheim)	116.879	44.4486
Dasyhippus barbipes (Fischer Waldheim)	116.879	44.5319
Dasyhippus barbipes (Fischer Waldheim)	116.879	44.7819
Dasyhippus barbipes (Fischer Waldheim)	116.879	45.4486
Dasyhippus barbipes (Fischer Waldheim)	116.879	48.3236
Dasyhippus barbipes (Fischer Waldheim)	116.92	43.4069
Dasyhippus barbipes (Fischer Waldheim)	116.92	45.4486
Dasyhippus barbipes (Fischer Waldheim)	116.962	43.3653
Dasyhippus barbipes (Fischer Waldheim)	116.962	44.4903
Dasyhippus barbipes (Fischer Waldheim)	116.962	45.1153
Dasyhippus barbipes (Fischer Waldheim)	117.004	45.4486
Dasyhippus barbipes (Fischer Waldheim)	117.045	43.0736
Dasyhippus barbipes (Fischer Waldheim)	117.045	43.1153
Dasyhippus barbipes (Fischer Waldheim)	117.045	43.3653
Dasyhippus barbipes (Fischer Waldheim)	117.045	44.4903
Dasyhippus barbipes (Fischer Waldheim)	117.045	44.6153
Dasyhippus barbipes (Fischer Waldheim)	117.045	45.5736
Dasyhippus barbipes (Fischer Waldheim)	117.045	45.6153
Dasyhippus barbipes (Fischer Waldheim)	117.045	45.9903
Dasyhippus barbipes (Fischer Waldheim)	117.087	43.4486
Dasyhippus barbipes (Fischer Waldheim)	117.087	45.4069
Dasyhippus barbipes (Fischer Waldheim)	117.087	47.9486
Dasyhippus barbipes (Fischer Waldheim)	117.087	49.4486
Dasyhippus barbipes (Fischer Waldheim)	117.129	43.3236
Dasyhippus barbipes (Fischer Waldheim)	117.129	43.4486
Dasyhippus barbipes (Fischer Waldheim)	117.129	43.5319
Dasyhippus barbipes (Fischer Waldheim)	117.129	43.6569
Dasyhippus barbipes (Fischer Waldheim)	117.129	44.6986
Dasyhippus barbipes (Fischer Waldheim)	117.129	45.6153
Dasyhippus barbipes (Fischer Waldheim)	117.129	49.2819
Dasyhippus barbipes (Fischer Waldheim)	117.17	43.0319
Dasyhippus barbipes (Fischer Waldheim)	117.17	43.9486
Dasyhippus barbipes (Fischer Waldheim)	117.17	44.4903
Dasyhippus barbipes (Fischer Waldheim)	117.17	48.3653
Dasyhippus barbipes (Fischer Waldheim)	117.212	43.2819
Dasyhippus barbipes (Fischer Waldheim)	117.212	43.6569
Dasyhippus barbipes (Fischer Waldheim)	117.212	44.0319
Dasyhippus barbipes (Fischer Waldheim)	117.212	49.1153
Dasyhippus barbipes (Fischer Waldheim)	117.254	41.5319
Dasyhippus barbipes (Fischer Waldheim)	117.254	43.3653
Dasyhippus barbipes (Fischer Waldheim)	117.254	44.4903
Dasyhippus barbipes (Fischer Waldheim)	117.254	44.6986
Dasyhippus barbipes (Fischer Waldheim)	117.254	49.1986
Dasyhippus barbipes (Fischer Waldheim)	117.295	44.1986
Dasyhippus barbipes (Fischer Waldheim)	117.295	44.6153
Dasyhippus barbipes (Fischer Waldheim)	117.295	47.9903
Dasyhippus barbipes (Fischer Waldheim)	117.295	49.6153
Dasyhippus barbipes (Fischer Waldheim)	117.337	43.6569
Dasyhippus barbipes (Fischer Waldheim)	117.337	48.2819
Dasyhippus barbipes (Fischer Waldheim)	117.337	48.4069
Dasyhippus barbipes (Fischer Waldheim)	117.379	44.5319
Dasyhippus barbipes (Fischer Waldheim)	117.42	44.7403
Dasyhippus barbipes (Fischer Waldheim)	117.42	48.3653
Dasyhippus barbipes (Fischer Waldheim)	117.42	48.5319
Dasyhippus barbipes (Fischer Waldheim)	117.462	44.0319
Dasyhippus barbipes (Fischer Waldheim)	117.462	44.3653
Dasyhippus barbipes (Fischer Waldheim)	117.462	44.4486
Dasyhippus barbipes (Fischer Waldheim)	117.462	44.7403
Dasyhippus barbipes (Fischer Waldheim)	117.462	44.8653
Dasyhippus barbipes (Fischer Waldheim)	117.462	45.5736
Dasyhippus barbipes (Fischer Waldheim)	117.462	47.9069
Dasyhippus barbipes (Fischer Waldheim)	117.462	48.3653
Dasyhippus barbipes (Fischer Waldheim)	117.504	41.6153
Dasyhippus barbipes (Fischer Waldheim)	117.504	44.6153
Dasyhippus barbipes (Fischer Waldheim)	117.545	44.9069
Dasyhippus barbipes (Fischer Waldheim)	117.545	48.0319
Dasyhippus barbipes (Fischer Waldheim)	117.545	48.3236
Dasyhippus barbipes (Fischer Waldheim)	117.545	48.3653
Dasyhippus barbipes (Fischer Waldheim)	117.545	48.4069
Dasyhippus barbipes (Fischer Waldheim)	117.587	44.3653
Dasyhippus barbipes (Fischer Waldheim)	117.587	47.9903
Dasyhippus barbipes (Fischer Waldheim)	117.587	48.4069
Dasyhippus barbipes (Fischer Waldheim)	117.629	44.3653
Dasyhippus barbipes (Fischer Waldheim)	117.629	44.4903
Dasyhippus barbipes (Fischer Waldheim)	117.629	44.8236
Dasyhippus barbipes (Fischer Waldheim)	117.629	47.9069
Dasyhippus barbipes (Fischer Waldheim)	117.629	47.9903
Dasyhippus barbipes (Fischer Waldheim)	117.67	44.2403
Dasyhippus barbipes (Fischer Waldheim)	117.67	44.3236
Dasyhippus barbipes (Fischer Waldheim)	117.67	44.4486
Dasyhippus barbipes (Fischer Waldheim)	117.67	44.4903
Dasyhippus barbipes (Fischer Waldheim)	117.67	44.5736
Dasyhippus barbipes (Fischer Waldheim)	117.67	44.7403
Dasyhippus barbipes (Fischer Waldheim)	117.67	44.8236
Dasyhippus barbipes (Fischer Waldheim)	117.67	44.8653
Dasyhippus barbipes (Fischer Waldheim)	117.67	47.9903
Dasyhippus barbipes (Fischer Waldheim)	117.67	48.0736
Dasyhippus barbipes (Fischer Waldheim)	117.712	44.2403
Dasyhippus barbipes (Fischer Waldheim)	117.712	44.3236
Dasyhippus barbipes (Fischer Waldheim)	117.712	44.3653
Dasyhippus barbipes (Fischer Waldheim)	117.712	44.4069
Dasyhippus barbipes (Fischer Waldheim)	117.712	44.4903
Dasyhippus barbipes (Fischer Waldheim)	117.712	44.9486
Dasyhippus barbipes (Fischer Waldheim)	117.712	45.7403
Dasyhippus barbipes (Fischer Waldheim)	117.712	47.9903
Dasyhippus barbipes (Fischer Waldheim)	117.754	43.6569
Dasyhippus barbipes (Fischer Waldheim)	117.754	44.4903
Dasyhippus barbipes (Fischer Waldheim)	117.754	44.8653
Dasyhippus barbipes (Fischer Waldheim)	117.754	44.9069
Dasyhippus barbipes (Fischer Waldheim)	117.754	48.0319
Dasyhippus barbipes (Fischer Waldheim)	117.754	48.0736
Dasyhippus barbipes (Fischer Waldheim)	117.754	48.3653
Dasyhippus barbipes (Fischer Waldheim)	117.795	44.2819
Dasyhippus barbipes (Fischer Waldheim)	117.795	44.4069
Dasyhippus barbipes (Fischer Waldheim)	117.795	44.6569
Dasyhippus barbipes (Fischer Waldheim)	117.795	44.7819
Dasyhippus barbipes (Fischer Waldheim)	117.795	45.4903
Dasyhippus barbipes (Fischer Waldheim)	117.795	48.1986
Dasyhippus barbipes (Fischer Waldheim)	117.795	48.5736
Dasyhippus barbipes (Fischer Waldheim)	117.879	44.4069
Dasyhippus barbipes (Fischer Waldheim)	117.879	44.4903
Dasyhippus barbipes (Fischer Waldheim)	117.879	44.5319
Dasyhippus barbipes (Fischer Waldheim)	117.879	44.9486
Dasyhippus barbipes (Fischer Waldheim)	117.879	45.0319
Dasyhippus barbipes (Fischer Waldheim)	117.879	48.0736
Dasyhippus barbipes (Fischer Waldheim)	117.92	42.6986
Dasyhippus barbipes (Fischer Waldheim)	117.92	44.4069
Dasyhippus barbipes (Fischer Waldheim)	117.92	44.9903
Dasyhippus barbipes (Fischer Waldheim)	117.92	48.9903
Dasyhippus barbipes (Fischer Waldheim)	117.962	41.4903
Dasyhippus barbipes (Fischer Waldheim)	117.962	43.2819
Dasyhippus barbipes (Fischer Waldheim)	117.962	43.8653
Dasyhippus barbipes (Fischer Waldheim)	117.962	44.4486
Dasyhippus barbipes (Fischer Waldheim)	117.962	45.1153
Dasyhippus barbipes (Fischer Waldheim)	118.004	42.6986
Dasyhippus barbipes (Fischer Waldheim)	118.004	44.3236
Dasyhippus barbipes (Fischer Waldheim)	118.004	44.4903
Dasyhippus barbipes (Fischer Waldheim)	118.004	44.5319
Dasyhippus barbipes (Fischer Waldheim)	118.004	45.6986
Dasyhippus barbipes (Fischer Waldheim)	118.004	45.8236
Dasyhippus barbipes (Fischer Waldheim)	118.045	44.9069
Dasyhippus barbipes (Fischer Waldheim)	118.045	45.0319
Dasyhippus barbipes (Fischer Waldheim)	118.045	45.1153
Dasyhippus barbipes (Fischer Waldheim)	118.087	44.3236
Dasyhippus barbipes (Fischer Waldheim)	118.087	44.4069
Dasyhippus barbipes (Fischer Waldheim)	118.087	44.4486
Dasyhippus barbipes (Fischer Waldheim)	118.087	44.5736
Dasyhippus barbipes (Fischer Waldheim)	118.087	44.8653
Dasyhippus barbipes (Fischer Waldheim)	118.087	44.9069
Dasyhippus barbipes (Fischer Waldheim)	118.087	45.7819
Dasyhippus barbipes (Fischer Waldheim)	118.129	44.4069
Dasyhippus barbipes (Fischer Waldheim)	118.129	44.8653
Dasyhippus barbipes (Fischer Waldheim)	118.129	45.7403
Dasyhippus barbipes (Fischer Waldheim)	118.17	45.5736
Dasyhippus barbipes (Fischer Waldheim)	118.212	44.3236
Dasyhippus barbipes (Fischer Waldheim)	118.212	44.4069
Dasyhippus barbipes (Fischer Waldheim)	118.212	44.4486
Dasyhippus barbipes (Fischer Waldheim)	118.212	44.9903
Dasyhippus barbipes (Fischer Waldheim)	118.212	45.0319
Dasyhippus barbipes (Fischer Waldheim)	118.212	48.0736
Dasyhippus barbipes (Fischer Waldheim)	118.254	44.8653
Dasyhippus barbipes (Fischer Waldheim)	118.254	45.1153
Dasyhippus barbipes (Fischer Waldheim)	118.254	45.2403
Dasyhippus barbipes (Fischer Waldheim)	118.254	45.7819
Dasyhippus barbipes (Fischer Waldheim)	118.254	48.4069
Dasyhippus barbipes (Fischer Waldheim)	118.295	44.3236
Dasyhippus barbipes (Fischer Waldheim)	118.295	44.7819
Dasyhippus barbipes (Fischer Waldheim)	118.295	44.8236
Dasyhippus barbipes (Fischer Waldheim)	118.295	45.0319
Dasyhippus barbipes (Fischer Waldheim)	118.295	45.6153
Dasyhippus barbipes (Fischer Waldheim)	118.295	45.7819
Dasyhippus barbipes (Fischer Waldheim)	118.295	45.8236
Dasyhippus barbipes (Fischer Waldheim)	118.295	48.1986
Dasyhippus barbipes (Fischer Waldheim)	118.295	48.6153
Dasyhippus barbipes (Fischer Waldheim)	118.337	44.4903
Dasyhippus barbipes (Fischer Waldheim)	118.337	44.7403
Dasyhippus barbipes (Fischer Waldheim)	118.337	44.7819
Dasyhippus barbipes (Fischer Waldheim)	118.337	44.8236
Dasyhippus barbipes (Fischer Waldheim)	118.337	44.9069
Dasyhippus barbipes (Fischer Waldheim)	118.337	44.9903
Dasyhippus barbipes (Fischer Waldheim)	118.337	45.5319
Dasyhippus barbipes (Fischer Waldheim)	118.337	45.6153
Dasyhippus barbipes (Fischer Waldheim)	118.337	45.6569
Dasyhippus barbipes (Fischer Waldheim)	118.337	45.7819
Dasyhippus barbipes (Fischer Waldheim)	118.337	45.8236
Dasyhippus barbipes (Fischer Waldheim)	118.337	48.1986
Dasyhippus barbipes (Fischer Waldheim)	118.379	43.7403
Dasyhippus barbipes (Fischer Waldheim)	118.379	44.9069
Dasyhippus barbipes (Fischer Waldheim)	118.379	45.0736
Dasyhippus barbipes (Fischer Waldheim)	118.379	45.4903
Dasyhippus barbipes (Fischer Waldheim)	118.379	45.6569
Dasyhippus barbipes (Fischer Waldheim)	118.379	45.6986
Dasyhippus barbipes (Fischer Waldheim)	118.379	45.7819
Dasyhippus barbipes (Fischer Waldheim)	118.379	45.8236
Dasyhippus barbipes (Fischer Waldheim)	118.42	48.6153
Dasyhippus barbipes (Fischer Waldheim)	118.42	49.0736
Dasyhippus barbipes (Fischer Waldheim)	118.462	43.8236
Dasyhippus barbipes (Fischer Waldheim)	118.462	45.1153
Dasyhippus barbipes (Fischer Waldheim)	118.462	45.5319
Dasyhippus barbipes (Fischer Waldheim)	118.462	45.5736
Dasyhippus barbipes (Fischer Waldheim)	118.462	45.6153
Dasyhippus barbipes (Fischer Waldheim)	118.462	45.7819
Dasyhippus barbipes (Fischer Waldheim)	118.462	48.2819
Dasyhippus barbipes (Fischer Waldheim)	118.462	48.6153
Dasyhippus barbipes (Fischer Waldheim)	118.504	44.6569
Dasyhippus barbipes (Fischer Waldheim)	118.504	45.4486
Dasyhippus barbipes (Fischer Waldheim)	118.504	45.7819
Dasyhippus barbipes (Fischer Waldheim)	118.545	44.3653
Dasyhippus barbipes (Fischer Waldheim)	118.545	44.5736
Dasyhippus barbipes (Fischer Waldheim)	118.545	44.6153
Dasyhippus barbipes (Fischer Waldheim)	118.545	45.2819
Dasyhippus barbipes (Fischer Waldheim)	118.545	45.3236
Dasyhippus barbipes (Fischer Waldheim)	118.545	45.4903
Dasyhippus barbipes (Fischer Waldheim)	118.545	45.7403
Dasyhippus barbipes (Fischer Waldheim)	118.545	45.7819
Dasyhippus barbipes (Fischer Waldheim)	118.545	48.1569
Dasyhippus barbipes (Fischer Waldheim)	118.545	48.4486
Dasyhippus barbipes (Fischer Waldheim)	118.545	48.6569
Dasyhippus barbipes (Fischer Waldheim)	118.587	43.6986
Dasyhippus barbipes (Fischer Waldheim)	118.587	44.9903
Dasyhippus barbipes (Fischer Waldheim)	118.587	45.3653
Dasyhippus barbipes (Fischer Waldheim)	118.587	45.7819
Dasyhippus barbipes (Fischer Waldheim)	118.587	48.2819
Dasyhippus barbipes (Fischer Waldheim)	118.629	43.8653
Dasyhippus barbipes (Fischer Waldheim)	118.629	44.9069
Dasyhippus barbipes (Fischer Waldheim)	118.629	45.3653
Dasyhippus barbipes (Fischer Waldheim)	118.629	45.6153
Dasyhippus barbipes (Fischer Waldheim)	118.629	45.7403
Dasyhippus barbipes (Fischer Waldheim)	118.629	48.3653
Dasyhippus barbipes (Fischer Waldheim)	118.629	49.1986
Dasyhippus barbipes (Fischer Waldheim)	118.67	44.9069
Dasyhippus barbipes (Fischer Waldheim)	118.67	45.1153
Dasyhippus barbipes (Fischer Waldheim)	118.67	48.4903
Dasyhippus barbipes (Fischer Waldheim)	118.67	48.5736
Dasyhippus barbipes (Fischer Waldheim)	118.67	48.6986
Dasyhippus barbipes (Fischer Waldheim)	118.67	49.4069
Dasyhippus barbipes (Fischer Waldheim)	118.67	49.8236
Dasyhippus barbipes (Fischer Waldheim)	118.712	44.9903
Dasyhippus barbipes (Fischer Waldheim)	118.712	45.5319
Dasyhippus barbipes (Fischer Waldheim)	118.712	45.7403
Dasyhippus barbipes (Fischer Waldheim)	118.712	47.9069
Dasyhippus barbipes (Fischer Waldheim)	118.712	48.1986
Dasyhippus barbipes (Fischer Waldheim)	118.712	48.4903
Dasyhippus barbipes (Fischer Waldheim)	118.712	49.3236
Dasyhippus barbipes (Fischer Waldheim)	118.712	49.3653
Dasyhippus barbipes (Fischer Waldheim)	118.712	49.4069
Dasyhippus barbipes (Fischer Waldheim)	118.754	44.9486
Dasyhippus barbipes (Fischer Waldheim)	118.754	45.0319
Dasyhippus barbipes (Fischer Waldheim)	118.754	45.0736
Dasyhippus barbipes (Fischer Waldheim)	118.754	45.2403
Dasyhippus barbipes (Fischer Waldheim)	118.754	45.4486
Dasyhippus barbipes (Fischer Waldheim)	118.754	45.5319
Dasyhippus barbipes (Fischer Waldheim)	118.754	45.6569
Dasyhippus barbipes (Fischer Waldheim)	118.754	48.0319
Dasyhippus barbipes (Fischer Waldheim)	118.754	48.4903
Dasyhippus barbipes (Fischer Waldheim)	118.754	48.5736
Dasyhippus barbipes (Fischer Waldheim)	118.795	44.9069
Dasyhippus barbipes (Fischer Waldheim)	118.795	45.1153
Dasyhippus barbipes (Fischer Waldheim)	118.795	45.1569
Dasyhippus barbipes (Fischer Waldheim)	118.795	45.1986
Dasyhippus barbipes (Fischer Waldheim)	118.795	45.6153
Dasyhippus barbipes (Fischer Waldheim)	118.795	48.6153
Dasyhippus barbipes (Fischer Waldheim)	118.795	48.6986
Dasyhippus barbipes (Fischer Waldheim)	118.795	48.7403
Dasyhippus barbipes (Fischer Waldheim)	118.795	48.7819
Dasyhippus barbipes (Fischer Waldheim)	118.795	49.1153
Dasyhippus barbipes (Fischer Waldheim)	118.795	49.2819
Dasyhippus barbipes (Fischer Waldheim)	118.795	49.3236
Dasyhippus barbipes (Fischer Waldheim)	118.837	43.8653
Dasyhippus barbipes (Fischer Waldheim)	118.837	45.1569
Dasyhippus barbipes (Fischer Waldheim)	118.837	45.2403
Dasyhippus barbipes (Fischer Waldheim)	118.837	45.3236
Dasyhippus barbipes (Fischer Waldheim)	118.837	45.6569
Dasyhippus barbipes (Fischer Waldheim)	118.837	47.8236
Dasyhippus barbipes (Fischer Waldheim)	118.837	49.1153
Dasyhippus barbipes (Fischer Waldheim)	118.879	43.3236
Dasyhippus barbipes (Fischer Waldheim)	118.879	44.6153
Dasyhippus barbipes (Fischer Waldheim)	118.879	44.7819
Dasyhippus barbipes (Fischer Waldheim)	118.879	45.1569
Dasyhippus barbipes (Fischer Waldheim)	118.879	45.2403
Dasyhippus barbipes (Fischer Waldheim)	118.879	45.6569
Dasyhippus barbipes (Fischer Waldheim)	118.879	48.0319
Dasyhippus barbipes (Fischer Waldheim)	118.879	48.1986
Dasyhippus barbipes (Fischer Waldheim)	118.879	48.8236
Dasyhippus barbipes (Fischer Waldheim)	118.879	49.1569
Dasyhippus barbipes (Fischer Waldheim)	118.879	49.2819
Dasyhippus barbipes (Fischer Waldheim)	118.92	44.2819
Dasyhippus barbipes (Fischer Waldheim)	118.92	44.8236
Dasyhippus barbipes (Fischer Waldheim)	118.92	45.6569
Dasyhippus barbipes (Fischer Waldheim)	118.92	45.6986
Dasyhippus barbipes (Fischer Waldheim)	118.92	45.7819
Dasyhippus barbipes (Fischer Waldheim)	118.92	45.8236
Dasyhippus barbipes (Fischer Waldheim)	118.92	47.7403
Dasyhippus barbipes (Fischer Waldheim)	118.92	49.1986
Dasyhippus barbipes (Fischer Waldheim)	118.962	43.5736
Dasyhippus barbipes (Fischer Waldheim)	118.962	44.3236
Dasyhippus barbipes (Fischer Waldheim)	118.962	45.0736
Dasyhippus barbipes (Fischer Waldheim)	118.962	45.8236
Dasyhippus barbipes (Fischer Waldheim)	118.962	48.5736
Dasyhippus barbipes (Fischer Waldheim)	118.962	49.2403
Dasyhippus barbipes (Fischer Waldheim)	118.962	49.4903
Dasyhippus barbipes (Fischer Waldheim)	119.004	45.6569
Dasyhippus barbipes (Fischer Waldheim)	119.004	45.6986
Dasyhippus barbipes (Fischer Waldheim)	119.004	45.7819
Dasyhippus barbipes (Fischer Waldheim)	119.004	45.8236
Dasyhippus barbipes (Fischer Waldheim)	119.004	46.2819
Dasyhippus barbipes (Fischer Waldheim)	119.004	47.8236
Dasyhippus barbipes (Fischer Waldheim)	119.004	47.9486
Dasyhippus barbipes (Fischer Waldheim)	119.004	48.0319
Dasyhippus barbipes (Fischer Waldheim)	119.004	48.0736
Dasyhippus barbipes (Fischer Waldheim)	119.004	48.9069
Dasyhippus barbipes (Fischer Waldheim)	119.004	48.9903
Dasyhippus barbipes (Fischer Waldheim)	119.004	49.1569
Dasyhippus barbipes (Fischer Waldheim)	119.045	43.0736
Dasyhippus barbipes (Fischer Waldheim)	119.045	43.4486
Dasyhippus barbipes (Fischer Waldheim)	119.045	45.9069
Dasyhippus barbipes (Fischer Waldheim)	119.045	45.9486
Dasyhippus barbipes (Fischer Waldheim)	119.045	46.1986
Dasyhippus barbipes (Fischer Waldheim)	119.045	47.8653
Dasyhippus barbipes (Fischer Waldheim)	119.045	49.2403
Dasyhippus barbipes (Fischer Waldheim)	119.045	49.5319
Dasyhippus barbipes (Fischer Waldheim)	119.087	43.8236
Dasyhippus barbipes (Fischer Waldheim)	119.087	45.8236
Dasyhippus barbipes (Fischer Waldheim)	119.087	46.1986
Dasyhippus barbipes (Fischer Waldheim)	119.087	46.2819
Dasyhippus barbipes (Fischer Waldheim)	119.087	49.1569
Dasyhippus barbipes (Fischer Waldheim)	119.129	43.8236
Dasyhippus barbipes (Fischer Waldheim)	119.129	46.2403
Dasyhippus barbipes (Fischer Waldheim)	119.129	46.3236
Dasyhippus barbipes (Fischer Waldheim)	119.129	48.5319
Dasyhippus barbipes (Fischer Waldheim)	119.129	49.3653
Dasyhippus barbipes (Fischer Waldheim)	119.17	43.7403
Dasyhippus barbipes (Fischer Waldheim)	119.17	46.2819
Dasyhippus barbipes (Fischer Waldheim)	119.17	46.3236
Dasyhippus barbipes (Fischer Waldheim)	119.17	48.1569
Dasyhippus barbipes (Fischer Waldheim)	119.17	48.4486
Dasyhippus barbipes (Fischer Waldheim)	119.17	48.6986
Dasyhippus barbipes (Fischer Waldheim)	119.17	49.1569
Dasyhippus barbipes (Fischer Waldheim)	119.17	49.8653
Dasyhippus barbipes (Fischer Waldheim)	119.212	45.9903
Dasyhippus barbipes (Fischer Waldheim)	119.212	46.0319
Dasyhippus barbipes (Fischer Waldheim)	119.212	46.0736
Dasyhippus barbipes (Fischer Waldheim)	119.212	46.1153
Dasyhippus barbipes (Fischer Waldheim)	119.212	46.1569
Dasyhippus barbipes (Fischer Waldheim)	119.212	46.2403
Dasyhippus barbipes (Fischer Waldheim)	119.212	49.1153
Dasyhippus barbipes (Fischer Waldheim)	119.212	49.2819
Dasyhippus barbipes (Fischer Waldheim)	119.212	49.4069
Dasyhippus barbipes (Fischer Waldheim)	119.254	43.7819
Dasyhippus barbipes (Fischer Waldheim)	119.254	45.9486
Dasyhippus barbipes (Fischer Waldheim)	119.254	45.9903
Dasyhippus barbipes (Fischer Waldheim)	119.254	46.0319
Dasyhippus barbipes (Fischer Waldheim)	119.254	49.1569
Dasyhippus barbipes (Fischer Waldheim)	119.254	49.6153
Dasyhippus barbipes (Fischer Waldheim)	119.295	45.8653
Dasyhippus barbipes (Fischer Waldheim)	119.295	46.1569
Dasyhippus barbipes (Fischer Waldheim)	119.295	46.1986
Dasyhippus barbipes (Fischer Waldheim)	119.295	46.2819
Dasyhippus barbipes (Fischer Waldheim)	119.295	48.1153
Dasyhippus barbipes (Fischer Waldheim)	119.295	49.2403
Dasyhippus barbipes (Fischer Waldheim)	119.295	49.7403
Dasyhippus barbipes (Fischer Waldheim)	119.337	42.2403
Dasyhippus barbipes (Fischer Waldheim)	119.337	43.1986
Dasyhippus barbipes (Fischer Waldheim)	119.337	44.6986
Dasyhippus barbipes (Fischer Waldheim)	119.337	46.1153
Dasyhippus barbipes (Fischer Waldheim)	119.337	46.1569
Dasyhippus barbipes (Fischer Waldheim)	119.337	47.9486
Dasyhippus barbipes (Fischer Waldheim)	119.337	49.5736
Dasyhippus barbipes (Fischer Waldheim)	119.379	43.3236
Dasyhippus barbipes (Fischer Waldheim)	119.379	45.9903
Dasyhippus barbipes (Fischer Waldheim)	119.379	46.1569
Dasyhippus barbipes (Fischer Waldheim)	119.379	46.3236
Dasyhippus barbipes (Fischer Waldheim)	119.42	42.9069
Dasyhippus barbipes (Fischer Waldheim)	119.42	43.4486
Dasyhippus barbipes (Fischer Waldheim)	119.42	45.9903
Dasyhippus barbipes (Fischer Waldheim)	119.42	46.3236
Dasyhippus barbipes (Fischer Waldheim)	119.462	48.7819
Dasyhippus barbipes (Fischer Waldheim)	119.462	49.0736
Dasyhippus barbipes (Fischer Waldheim)	119.504	45.8653
Dasyhippus barbipes (Fischer Waldheim)	119.504	49.1986
Dasyhippus barbipes (Fischer Waldheim)	119.504	49.8236
Dasyhippus barbipes (Fischer Waldheim)	119.504	50.1569
Dasyhippus barbipes (Fischer Waldheim)	119.504	50.2819
Dasyhippus barbipes (Fischer Waldheim)	119.545	45.9069
Dasyhippus barbipes (Fischer Waldheim)	119.545	45.9486
Dasyhippus barbipes (Fischer Waldheim)	119.587	46.0319
Dasyhippus barbipes (Fischer Waldheim)	119.587	49.0736
Dasyhippus barbipes (Fischer Waldheim)	119.629	42.0319
Dasyhippus barbipes (Fischer Waldheim)	119.629	46.0736
Dasyhippus barbipes (Fischer Waldheim)	119.629	49.3653
Dasyhippus barbipes (Fischer Waldheim)	119.67	45.9903
Dasyhippus barbipes (Fischer Waldheim)	119.67	49.1986
Dasyhippus barbipes (Fischer Waldheim)	119.67	49.4069
Dasyhippus barbipes (Fischer Waldheim)	119.67	49.7819
Dasyhippus barbipes (Fischer Waldheim)	119.712	41.7819
Dasyhippus barbipes (Fischer Waldheim)	119.712	42.9903
Dasyhippus barbipes (Fischer Waldheim)	119.712	45.9903
Dasyhippus barbipes (Fischer Waldheim)	119.712	50.1986
Dasyhippus barbipes (Fischer Waldheim)	119.754	41.9069
Dasyhippus barbipes (Fischer Waldheim)	119.754	49.5319
Dasyhippus barbipes (Fischer Waldheim)	119.795	41.9903
Dasyhippus barbipes (Fischer Waldheim)	119.795	49.5736
Dasyhippus barbipes (Fischer Waldheim)	119.795	50.4069
Dasyhippus barbipes (Fischer Waldheim)	119.837	42.2403
Dasyhippus barbipes (Fischer Waldheim)	119.837	48.8653
Dasyhippus barbipes (Fischer Waldheim)	119.837	49.0319
Dasyhippus barbipes (Fischer Waldheim)	119.879	41.9903
Dasyhippus barbipes (Fischer Waldheim)	119.879	48.9069
Dasyhippus barbipes (Fischer Waldheim)	119.879	49.9903
Dasyhippus barbipes (Fischer Waldheim)	119.92	49.8236
Dasyhippus barbipes (Fischer Waldheim)	119.92	50.1569
Dasyhippus barbipes (Fischer Waldheim)	119.962	41.8236
Dasyhippus barbipes (Fischer Waldheim)	119.962	48.6569
Dasyhippus barbipes (Fischer Waldheim)	119.962	48.7819
Dasyhippus barbipes (Fischer Waldheim)	119.962	49.5736
Dasyhippus barbipes (Fischer Waldheim)	119.962	49.7819
Dasyhippus barbipes (Fischer Waldheim)	119.962	49.8653
Dasyhippus barbipes (Fischer Waldheim)	120.045	50.1986
Dasyhippus barbipes (Fischer Waldheim)	120.087	43.3236
Dasyhippus barbipes (Fischer Waldheim)	120.087	44.8236
Dasyhippus barbipes (Fischer Waldheim)	120.087	48.5736
Dasyhippus barbipes (Fischer Waldheim)	120.087	49.2819
Dasyhippus barbipes (Fischer Waldheim)	120.087	49.6986
Dasyhippus barbipes (Fischer Waldheim)	120.087	49.7819
Dasyhippus barbipes (Fischer Waldheim)	120.129	45.8236
Dasyhippus barbipes (Fischer Waldheim)	120.129	49.6986
Dasyhippus barbipes (Fischer Waldheim)	120.17	45.0319
Dasyhippus barbipes (Fischer Waldheim)	120.17	49.1569
Dasyhippus barbipes (Fischer Waldheim)	120.212	44.9069
Dasyhippus barbipes (Fischer Waldheim)	120.212	48.9903
Dasyhippus barbipes (Fischer Waldheim)	120.212	50.1569
Dasyhippus barbipes (Fischer Waldheim)	120.254	45.0736
Dasyhippus barbipes (Fischer Waldheim)	120.337	44.9486
Dasyhippus barbipes (Fischer Waldheim)	120.337	50.3236
Dasyhippus barbipes (Fischer Waldheim)	120.42	45.1986
Dasyhippus barbipes (Fischer Waldheim)	120.42	50.2819
Dasyhippus barbipes (Fischer Waldheim)	120.504	44.9903
Dasyhippus barbipes (Fischer Waldheim)	120.837	44.9903
Dasyhippus barbipes (Fischer Waldheim)	120.879	44.3236
Dasyhippus barbipes (Fischer Waldheim)	120.92	44.4069
Dasyhippus barbipes (Fischer Waldheim)	121.087	44.6153
Dasyhippus barbipes (Fischer Waldheim)	121.295	44.6153
Dasyhippus barbipes (Fischer Waldheim)	121.462	45.2403
Dasyhippus barbipes (Fischer Waldheim)	121.462	45.3236
Dasyhippus barbipes (Fischer Waldheim)	121.545	45.1986
Dasyhippus barbipes (Fischer Waldheim)	121.712	45.3653
Dasyhippus barbipes (Fischer Waldheim)	121.879	45.3236
Dasyhippus barbipes (Fischer Waldheim)	121.879	45.3653
Dasyhippus barbipes (Fischer Waldheim)	123.004	45.8653
Dasyhippus barbipes (Fischer Waldheim)	124.712	46.9903

## Sheet: Table S2. Env-corr
	bio1	bio2	bio3	bio4	bio5	bio6	bio7	bio8	bio9	bio10	bio11	bio12	bio13	bio14	bio15	bio16	bio17	bio18	bio19	Aspect	DEM	HFP	pH	Slope	Landuse
1	2.65417	14.4083	33.6643	1021.25	22.7	-20.1	42.8	14.6667	-10.5167	14.6667	-10.5167	289	67	1	100.029	177	4	177	4	30.1631	2498	12.4565	0	89.9944	3
2	3.125	13.7	36.0526	865.381	19.8	-18.2	38	13.0167	-7.1	13.0167	-8.26667	433	96	1	97.5166	253	5	253	5	129.583	2739	26.4722	0	89.9944	2
3	2.95	13.3167	35.4167	867.279	19.4	-18.2	37.6	11.9667	-7.23333	12.8167	-8.45	423	93	1	96.9209	247	5	246	5	285.213	2692	34.6108	7.4	89.9844	2
4	7.99167	12.6333	28.1994	1180.73	29.4	-15.4	44.8	20.4333	-7.18333	21.9667	-7.18333	153	48	0	110.737	104	2	99	2	281.083	1093	38.2474	0	89.9875	3
5	8.67083	12.675	31.6875	1001.32	27.2	-12.8	40	19	-4.3	20.4833	-4.3	469	106	2	92.6317	282	8	254	8	289.498	1281	9.16783	8	89.9864	1
6	3.68333	13.2667	27.7545	1278.23	26.7	-21.1	47.8	18.85	-12.6833	18.85	-12.6833	264	70	3	102.285	167	11	167	11	120.964	1613	11.7288	0	89.6831	4
7	4.59583	13.5083	28.4386	1254.95	27.5	-20	47.5	17.7167	-11.3833	19.6	-11.3833	225	62	2	111.604	152	7	150	7	57.0948	1468	6.85029	8	89.9088	3
8	3.01667	13.7667	28.5024	1269.15	25.8	-22.5	48.3	17.9	-13.4833	17.9	-13.4833	318	86	4	106	204	13	204	13	353.157	1706	14.1623	7.9	89.8532	2
9	4.37917	13.575	27.9321	1295.41	27.6	-21	48.6	19.6833	-12.2833	19.6833	-12.2833	256	69	2	104.667	164	9	164	9	1.90915	1393	8.69559	0	89.9384	3
10	3.92917	13.9917	28.4963	1289.67	27	-22.1	49.1	17.25	-12.7333	19.1167	-12.7333	243	71	1	114.73	166	7	164	7	326.889	1503	6.10978	0	89.9664	5
11	3.675	14.05	28.4413	1300.8	26.9	-22.5	49.4	17.0833	-13.1667	18.9667	-13.1667	239	72	1	117.911	166	5	164	5	235.84	1499	5.21503	0	89.9727	4
12	4.17083	13.4417	27.772	1300.3	27.2	-21.2	48.4	19.5	-12.5833	19.5	-12.5833	245	69	2	108.439	161	8	161	8	327.011	1406	6.46667	0	89.9456	5
13	3.52917	13.775	28.055	1303.32	26.7	-22.4	49.1	18.8333	-13.3833	18.8333	-13.3833	236	71	1	116.757	162	5	162	5	42.7094	1512	5.26284	0	89.8956	5
14	4.2	13.55	27.9381	1292.39	27.2	-21.3	48.5	19.45	-12.45	19.45	-12.45	242	69	2	108.929	159	8	159	8	25.4633	1404	8.44809	0	89.9206	5
15	4.30833	13.4333	27.6976	1298.33	27.3	-21.2	48.5	19.6	-12.4333	19.6	-12.4333	234	67	2	108.27	153	8	153	8	331.113	1372	4.98732	0	89.9442	3
16	4.43333	13.1167	27.1006	1311.59	27.4	-21	48.4	19.85	-12.45	19.85	-12.45	235	65	2	104.188	150	8	150	8	6.63251	1294	4.43146	0	89.9573	5
17	4.63333	13.15	27.0576	1318.62	27.7	-20.9	48.6	20.1333	-12.35	20.1333	-12.35	226	63	1	104.528	144	7	144	7	323.531	1247	5.69791	0	89.8708	5
18	3.46667	13.6333	27.9945	1297.96	26.5	-22.2	48.7	18.6833	-13.3833	18.6833	-13.3833	233	72	1	118.244	161	5	161	5	321.34	1533	9.40639	0	89.9038	5
19	3.27083	13.6417	28.0693	1294.41	26.2	-22.4	48.6	18.4667	-13.5167	18.4667	-13.5167	239	72	2	114.786	162	7	162	7	248.552	1536	5.38073	0	89.9795	5
20	2.79583	13.6083	28.3507	1271.78	25.4	-22.6	48	17.75	-13.65	17.75	-13.65	257	76	2	113.294	172	8	172	8	172.208	1660	22.9808	0	89.9615	2
21	3.25833	13.5667	28.0303	1291.18	26.1	-22.3	48.4	18.4167	-13.4833	18.4167	-13.4833	237	72	1	114.822	161	7	161	7	162.242	1549	4.63153	0	89.977	5
22	3.4125	13.5083	28.0839	1284.27	26.2	-21.9	48.1	18.5167	-13.2167	18.5167	-13.2167	231	72	1	117.337	159	5	159	5	43.727	1550	4.39604	0	89.9419	5
23	2.64167	13.5	28.125	1277.68	25.3	-22.7	48	17.6667	-13.8833	17.6667	-13.8833	259	77	2	113.609	174	8	174	8	270	1696	20.7488	0	89.9792	5
24	3.44583	13.425	27.8527	1289.81	26.3	-21.9	48.2	18.6167	-13.2667	18.6167	-13.2667	232	71	1	115.668	158	6	158	6	15.69	1539	3.97364	0	89.96	5
25	4.17917	13.1583	27.3562	1292.91	26.8	-21.3	48.1	17.6	-12.5333	19.3667	-12.5333	203	63	1	115.578	139	5	138	5	334.094	1333	6.00754	0	89.905	3
26	2.80417	13.7583	28.1933	1295.57	25.7	-23.1	48.8	17.9833	-14.05	17.9833	-14.05	261	78	2	114.487	176	8	176	8	164.867	1640	19.8824	0	89.9776	1
27	3.21667	13.85	28.4394	1291.01	26	-22.7	48.7	18.3333	-13.5667	18.3333	-13.5667	274	80	3	111.927	182	10	182	10	18.0343	1599	17.2508	0	89.9591	1
28	3.08333	13.8333	28.347	1295.08	25.9	-22.9	48.8	18.25	-13.7667	18.25	-13.7667	260	79	2	115.127	176	8	176	8	198.905	1605	16.9246	0	89.9521	1
29	2.9625	13.725	28.2407	1292.46	25.8	-22.8	48.6	18.1167	-13.8333	18.1167	-13.8333	257	78	2	115.57	175	8	175	8	49.2679	1633	19.6208	0	89.9611	1
30	2.95417	13.6083	28.1746	1287.33	25.7	-22.6	48.3	18.05	-13.75	18.05	-13.75	254	78	2	115.926	173	8	173	8	194.036	1621	20.0104	0	89.944	2
31	2.95833	13.4333	28.1621	1274.14	25.5	-22.2	47.7	17.9333	-13.5167	17.9333	-13.5167	253	77	2	113.945	170	8	170	8	71.565	1644	15.9912	0	89.9533	3
32	3.23333	13.7167	28.2236	1295.31	26.1	-22.5	48.6	18.4167	-13.6	18.4167	-13.6	254	78	2	115.302	172	8	172	8	26.3331	1594	20.2648	0	89.9665	1
33	4.00833	12.9667	27.1838	1288.17	26.4	-21.3	47.7	19.1	-12.6667	19.1	-12.6667	208	65	1	113.331	140	5	140	5	3.36646	1325	11.9441	0	89.783	3
34	4.025	13.0333	27.0401	1300.69	26.6	-21.6	48.2	17.5333	-12.8167	19.2667	-12.8167	196	61	1	113.729	133	5	132	5	306.254	1301	4.41948	0	89.8013	5
35	3.90833	12.8333	27.1318	1284	26.1	-21.2	47.3	18.9333	-12.7333	18.9333	-12.7333	226	67	1	108.817	148	5	148	5	9.46232	1347	4.50358	0	89.6962	3
36	3.9125	12.9917	27.1225	1291.45	26.4	-21.5	47.9	19.0667	-12.7833	19.0667	-12.7833	193	61	1	115.936	132	5	132	5	83.047	1317	4.89592	0	89.9105	3
37	4.03333	13.05	27.131	1297.21	26.6	-21.5	48.1	19.2667	-12.7333	19.2667	-12.7333	191	60	1	114.804	130	5	130	5	272.49	1310	5.1873	0	89.8395	3
38	4.03333	13.0833	27.1438	1302.6	26.6	-21.6	48.2	19.3167	-12.8167	19.3167	-12.8167	190	60	1	114.377	129	5	129	5	304.992	1295	7.88264	0	89.8486	3
39	4.09167	13.1167	27.213	1302.62	26.7	-21.5	48.2	19.3667	-12.75	19.3667	-12.75	199	61	1	111.879	134	5	134	5	132.039	1275	7.94031	0	89.955	3
40	3.68333	13	27.1399	1293.63	26.1	-21.8	47.9	18.8167	-13.1333	18.8167	-13.1333	201	66	1	118.739	140	5	140	5	3.01279	1400	5.50959	0	89.9676	5
41	4.4375	13.3083	27.1045	1327.77	27.4	-21.7	49.1	19.9833	-12.7833	19.9833	-12.7833	184	57	1	113.414	125	5	125	5	35.5377	1183	6.29463	0	89.7852	3
42	3.925	13.2667	27.354	1319.12	26.6	-21.9	48.5	19.35	-13.25	19.35	-13.25	211	71	1	121.512	149	4	149	4	356.309	1410	7.87614	0	89.9405	3
43	4.11667	13.2	27.0492	1322.32	27.1	-21.7	48.8	19.6167	-13.0167	19.6167	-13.0167	200	61	1	111.191	134	5	134	5	286.905	1261	6.58743	0	89.9827	4
44	3.47083	12.8917	26.97	1300.1	26	-21.8	47.8	18.6833	-13.3833	18.6833	-13.3833	201	64	1	116.259	138	5	138	5	330.767	1404	3.59113	0	89.9704	3
45	5.675	14.7	30.4979	1235.57	27.7	-20.5	48.2	18.1	-10.5833	19.95	-10.5833	365	99	3	109.79	240	10	237	10	352.528	1160	13.0208	6.7	89.985	1
46	3.92917	13.0917	26.8823	1321.11	26.9	-21.8	48.7	19.4167	-13.2	19.4167	-13.2	193	61	1	116.872	134	4	134	4	358.025	1298	5.03127	0	89.8727	3
47	3.58333	13.1333	27.135	1326.63	26.6	-21.8	48.4	19.1333	-13.6667	19.1333	-13.6667	221	72	1	118.026	153	5	153	5	349.484	1499	4.5403	0	89.9891	3
48	3.7	13.3	27.1429	1339.57	26.8	-22.2	49	19.3667	-13.7833	19.3667	-13.7833	209	71	1	122.677	148	4	148	4	313.452	1420	11.1449	0	89.9294	3
49	3.12917	13.025	27.079	1313.31	25.9	-22.2	48.1	18.5	-13.95	18.5	-13.95	213	69	1	118.083	148	5	148	5	11.0409	1545	4.84104	0	89.9558	5
50	3.49583	13.3583	27.2619	1336.58	26.6	-22.4	49	19.1167	-13.95	19.1167	-13.95	215	71	1	120.662	151	5	151	5	189.462	1432	7.75127	0	89.8988	3
51	3.71667	12.95	27.0355	1302.64	26.4	-21.5	47.9	19.0333	-13.1	19.0333	-13.1	202	63	1	114.541	138	5	138	5	92.6425	1381	3.265	0	89.9432	3
52	3.77083	12.9083	26.8924	1306.32	26.5	-21.5	48	19.1333	-13.1	19.1333	-13.1	200	62	1	113.601	136	5	136	5	24.444	1359	2.87556	0	89.9388	3
53	0.4	13.0167	28.4829	1231.35	22.1	-23.6	45.7	14.85	-15.5167	14.85	-15.5167	334	94	3	107.762	218	11	218	11	185.29	1920	4.58049	0	89.9951	3
54	3.41667	13.45	27.3374	1339.5	26.6	-22.6	49.2	19.0667	-14.0667	19.0667	-14.0667	232	73	1	115.478	159	5	159	5	330.642	1443	13.7598	0	89.8994	3
55	3.27083	13.2583	27.1687	1330.82	26.4	-22.4	48.8	18.8333	-14.0667	18.8333	-14.0667	223	71	1	116.697	154	5	154	5	238.393	1465	13.434	0	89.879	3
56	3.07917	13.0917	27.1049	1320.38	26	-22.3	48.3	18.55	-14.0833	18.55	-14.0833	216	70	1	118.519	150	5	150	5	48.9452	1510	5.78918	0	89.9101	3
57	4.25	13.1167	26.9336	1325.01	27.3	-21.4	48.7	19.85	-12.85	19.85	-12.85	192	59	1	113.897	131	5	131	5	100.864	1262	7.27342	0	89.9633	4
58	3.39583	13.3917	27.2743	1336.26	26.6	-22.5	49.1	19.0167	-14.0333	19.0167	-14.0333	221	71	1	118.005	153	5	153	5	17.5256	1494	6.20487	0	89.9536	3
59	3.19583	13.2917	27.2929	1331.15	26.3	-22.4	48.7	18.75	-14.1333	18.75	-14.1333	241	74	1	112.94	163	5	163	5	185.906	1481	8.08617	0	89.9683	3
60	3.02083	13.125	27.1178	1321.05	26	-22.4	48.4	18.4833	-14.15	18.4833	-14.15	230	71	1	114.408	157	5	157	5	68.7495	1530	6.07993	0	89.9522	3
61	2.68333	12.9	27.044	1300.51	25.4	-22.3	47.7	17.9667	-14.1333	17.9667	-14.1333	221	69	1	115.13	151	5	151	5	137.862	1583	5.18654	0	89.9348	3
62	3.28333	12.8833	27.0658	1297.62	25.9	-21.7	47.6	18.55	-13.4333	18.55	-13.4333	211	66	1	114.6	145	5	145	5	15.8324	1486	2.73708	0	89.9469	3
63	1.70833	13.3333	28.9855	1224.35	23.4	-22.6	46	16.1333	-14.05	16.1333	-14.05	311	91	3	109.998	206	10	206	10	220.206	1767	13.8349	0	89.9832	2
64	3.275	13.2833	27.332	1327	26.3	-22.3	48.6	18.8	-14.0167	18.8	-14.0167	225	72	1	118.098	156	5	156	5	300.5	1494	6.51186	0	89.9564	3
65	3.24167	13.4	27.2912	1341.07	26.5	-22.6	49.1	18.8833	-14.2667	18.8833	-14.2667	226	72	1	118.36	157	5	157	5	165.964	1476	7.52754	0	89.888	3
66	3.15417	13.2583	27.1687	1336.8	26.3	-22.5	48.8	18.75	-14.2667	18.75	-14.2667	240	73	1	113.398	164	5	164	5	156.801	1477	7.12004	0	89.903	3
67	3	13.1667	27.1478	1327.33	26.1	-22.4	48.5	18.5333	-14.25	18.5333	-14.25	230	72	1	115.768	158	5	158	5	341.565	1529	8.18581	0	89.9351	4
68	2.92917	13.0083	27.1007	1310.42	25.8	-22.2	48	18.3167	-14.0167	18.3167	-14.0167	228	70	1	114.396	156	5	156	5	174.508	1536	7.38363	0	89.9646	3
69	3.00417	12.8583	27.0702	1296.19	25.6	-21.9	47.5	18.2333	-13.7333	18.2333	-13.7333	221	69	1	115.193	152	5	152	5	154.195	1546	5.11788	0	89.9817	3
70	3.47083	12.7583	26.8596	1297.67	26.1	-21.4	47.5	18.7667	-13.2167	18.7667	-13.2167	242	70	2	104.576	156	8	156	8	55.6698	1461	6.02274	0	89.9628	4
71	3.20833	13.15	27.2257	1319.28	26.1	-22.2	48.3	18.65	-13.9667	18.65	-13.9667	235	74	1	115.925	161	5	161	5	31.6331	1503	9.76091	0	89.9748	3
72	2.92083	13.025	27.0228	1321.12	25.9	-22.3	48.2	18.3833	-14.2333	18.3833	-14.2333	248	74	1	111.698	167	5	167	5	53.1301	1554	10.1885	0	89.9538	3
73	3.1125	13.075	27.4109	1303.76	25.7	-22	47.7	18.3833	-13.8167	18.3833	-13.8167	243	74	1	113.743	165	5	165	5	322.125	1519	7.91752	0	89.892	3
74	3.05833	13.1333	27.4756	1304.2	25.6	-22.2	47.8	18.3333	-13.9	18.3333	-13.9	232	73	1	116.709	160	5	160	5	242.354	1516	10.8083	0	89.9221	2
75	2.92083	12.9917	27.1792	1308.44	25.6	-22.2	47.8	18.25	-14.0333	18.25	-14.0333	253	74	1	108.944	168	7	168	7	213.232	1533	22.1859	0	89.9467	3
76	3.0375	13.125	27.6899	1289.8	25.4	-22	47.4	18.1667	-13.6833	18.1667	-13.6833	237	74	1	115.884	163	5	163	5	180	1530	13.8385	0	89.956	3
77	2.75	12.9667	27.3558	1291.09	25.3	-22.1	47.4	17.9333	-13.9333	17.9333	-13.9333	254	75	2	109.711	169	8	169	8	184.128	1592	10.1991	0	89.981	3
78	2.62917	13.075	28.9911	1199.21	23.7	-21.4	45.1	16.7167	-12.8667	16.7167	-12.8667	304	90	1	114.673	207	5	207	5	109.537	1889	5.44449	7.9	89.9626	3
79	3.85417	12.9083	27.2903	1287.35	26.5	-20.8	47.3	19.05	-12.7167	19.05	-12.7167	226	68	1	113.19	154	5	154	5	83.2731	1421	2.74883	0	89.9812	4
80	4.45	14.3667	31.3683	1178.52	25.5	-20.3	45.8	18.2	-10.8667	18.2	-10.8667	367	100	4	106.891	237	13	237	13	175.914	1379	17.153	8.2	89.9912	3
81	3.49583	12.925	27.7361	1260.93	25.9	-20.7	46.6	18.45	-12.6667	18.45	-12.6667	242	72	1	112.899	165	6	165	6	115.044	1535	5.61918	0	89.9854	3
82	4.03333	13.2667	28.9665	1223.58	25.4	-20.4	45.8	18.3	-11.8833	18.3	-11.8833	320	93	2	112.089	214	8	214	8	347.602	1675	19.1894	0	89.9971	3
83	2.65833	13.35	29.5354	1196.59	23.9	-21.3	45.2	16.7	-12.8167	16.7	-12.8167	356	97	4	105.025	230	13	230	13	173.685	1609	29.0445	0	89.9926	3
84	0.491667	13.3333	29.5639	1197.77	21.9	-23.2	45.1	14.5667	-14.9333	14.5667	-14.9333	355	96	3	107.757	234	10	234	10	11.3099	2047	11.2842	6.7	89.9341	3
85	4.35	12.9667	27.3558	1281.01	27.1	-20.3	47.4	19.5333	-10.0167	19.5333	-12.0833	232	67	1	111.644	157	6	157	6	329.4	1368	11.0747	0	89.9658	3
86	3.57083	13.975	30.4466	1199.21	25	-20.9	45.9	17.6167	-11.95	17.6167	-11.95	333	96	2	112.524	224	8	224	8	140.339	1557	11.7329	0	89.9757	1
87	0.866667	13.3833	29.7407	1185.24	22.3	-22.7	45	14.8833	-14.3167	14.8833	-14.3167	366	96	4	103.495	235	13	235	13	94.2892	2010	4.9488	6.7	89.9539	3
88	4.43333	14.6	32.4444	1138.43	25.2	-19.8	45	17.7667	-10.3167	17.7667	-10.3167	405	106	4	105.727	259	14	259	14	116.398	1495	6.96961	8.2	89.992	2
89	4.89583	14.125	30.9081	1181.77	25.9	-19.8	45.7	18.6667	-10.4667	18.6667	-10.4667	347	97	2	110.857	230	9	230	9	164.833	1306	13.4476	6.7	89.9893	2
90	1.76667	13.4667	30.3988	1156.92	22.8	-21.5	44.3	15.5167	-13.0167	15.5167	-13.0167	375	98	4	104.243	243	13	243	13	131.005	1899	5.90131	0	89.9917	3
91	1.5	13.2167	29.4358	1183.09	23	-21.9	44.9	15.5667	-13.6	15.5667	-13.6	372	98	4	102.784	238	13	238	13	62.2717	1971	8.9254	6.7	89.979	3
92	4.65833	14.0833	30.8169	1181.45	25.9	-19.8	45.7	18.4333	-10.7	18.4333	-10.7	356	96	2	109.742	234	9	234	9	312.519	1423	9.94753	0	89.9913	1
93	3.31667	13.7833	30.5617	1172.99	24.6	-20.5	45.1	17.1667	-11.75	17.1667	-11.75	352	97	2	109.107	233	9	233	9	131.58	1655	8.38602	0	89.9896	2
94	4.96667	13.0333	26.5445	1340.99	28.6	-20.5	49.1	20.8333	-10.1	20.8333	-12.2667	201	57	1	113.292	139	4	139	4	94.7636	1149	13.5468	6.7	89.8466	3
95	4.35417	14.075	30.7314	1187.78	25.4	-20.4	45.8	18.1667	-11.1167	18.1667	-11.1167	356	95	2	108.635	234	9	234	9	306.242	1470	9.82453	6.1	89.9928	2
96	3.0625	13.775	30.5432	1171.19	24.1	-21	45.1	16.8	-12.0833	16.8	-12.0833	381	98	3	105.003	246	12	246	12	187.07	1611	13.1526	0	89.9929	3
97	3.74583	13.0417	27.8668	1258.13	26	-20.8	46.8	18.5667	-12.45	18.5667	-12.45	267	74	1	111.679	181	6	181	6	95.1944	1461	5.71184	0	89.9855	3
98	3.65417	12.775	27.1231	1276.43	26.2	-20.9	47.1	18.7	-12.8	18.7	-12.8	255	70	1	109.59	172	6	172	6	170.407	1414	5.30332	0	89.9743	3
99	3.38333	13.5333	30.2759	1164.19	24.5	-20.2	44.7	17.15	-11.5333	17.15	-11.5333	352	95	2	110.063	237	8	237	8	26.9426	1699	5.45884	0	89.9932	3
100	3.90833	13.0333	27.7305	1263.63	26.2	-20.8	47	18.7667	-12.3833	18.7667	-12.3833	271	75	2	110.135	183	7	183	7	192.848	1385	9.97347	0	89.9684	3
101	4.325	13.7667	30.4572	1177.54	25.6	-19.6	45.2	18.1667	-10.8333	18.1667	-10.8333	356	95	2	108.573	236	9	236	9	79.2711	1498	8.17214	0	89.9809	3
102	3.71667	12.9667	27.6475	1266.69	25.9	-21	46.9	18.5667	-10.5667	18.5667	-12.65	264	73	1	111.451	179	6	179	6	223.21	1417	7.12822	0	89.9184	2
103	4.40417	13.775	30.4757	1175.11	25.7	-19.5	45.2	18.2333	-10.7167	18.2333	-10.7167	371	97	3	106.514	243	11	243	11	29.9951	1513	14.6619	0	89.974	1
104	4.55833	13.8	30.531	1175.77	25.8	-19.4	45.2	18.3667	-10.5833	18.3667	-10.5833	364	94	3	106.576	238	10	238	10	128.066	1430	13.993	0	89.965	3
105	7.32917	13.8583	31.2829	1143.03	27.3	-17	44.3	20.5167	-7.63333	20.5167	-7.63333	396	106	2	105.331	252	11	252	11	338.009	1045	27.0142	0	89.9671	2
106	5.80417	13.8417	30.3545	1180.5	26.8	-18.8	45.6	19.5667	-9.53333	19.5667	-9.53333	353	95	2	106.01	227	9	227	9	175.236	1193	41.0746	0	89.8466	3
107	3.85	13.3667	29.6378	1186.91	25.2	-19.9	45.1	17.85	-11.3833	17.85	-11.3833	345	92	2	108.306	229	9	229	9	226.79	1487	6.97135	0	89.9796	2
108	7.17917	13.6583	30.9012	1146.33	27.2	-17	44.2	20.4333	-7.81667	20.4333	-7.81667	400	108	2	105.495	255	11	255	11	1.84761	1095	21.3286	0	89.9762	1
109	4.20833	12.95	28.7778	1198.71	25.6	-19.4	45	18.3333	-11.2	18.3333	-11.2	327	85	2	105.399	214	9	214	9	37.4606	1458	17.1759	0	89.9619	2
110	4.275	13.7167	30.3466	1169.79	25.2	-20	45.2	17.95	-10.8667	17.95	-10.8667	374	101	3	104.343	241	12	241	12	162.23	1381	9.45848	0	89.9938	1
111	4.54583	13.4417	29.7382	1192.02	25.7	-19.5	45.2	18.5333	-10.8167	18.5333	-10.8167	331	88	2	109.465	221	7	221	7	84.3693	1369	19.5839	0	89.9482	1
112	3.95417	12.4417	26.193	1302.23	26.9	-20.6	47.5	19.3167	-10.6833	19.3167	-12.8167	243	65	1	109.871	164	6	164	6	113.199	1349	8.59993	0	89.8383	3
113	5.0875	13.6417	30.2476	1184.36	25.8	-19.3	45.1	18.8667	-10.25	18.8667	-10.25	338	88	2	107.09	222	8	222	8	160.641	1281	16.4118	0	89.9058	3
114	3.89167	12.9167	28.7676	1197.65	25.1	-19.8	44.9	17.9667	-11.5	17.9667	-11.5	321	84	2	109.315	215	7	215	7	269.236	1468	12.5245	0	89.9507	3
115	3.07083	12.4417	27.7097	1211.63	24.6	-20.3	44.9	17.3833	-12.45	17.3833	-12.45	301	79	2	108.997	202	7	202	7	359.016	1643	7.09206	0	89.9873	1
116	3.55833	12.2667	26.5512	1266.98	25.8	-20.4	46.2	18.5	-12.7167	18.5	-12.7167	265	70	2	108.444	178	7	178	7	212.289	1449	6.26118	0	89.9808	3
117	4.375	13.2333	29.4074	1189.86	25.4	-19.6	45	18.3	-10.9833	18.3	-10.9833	354	94	3	104.559	230	10	230	10	232.613	1382	15.3403	0	89.9872	1
118	3.00417	13.1417	29.8674	1161.84	23.8	-20.2	44	16.7333	-11.85	16.7333	-11.85	371	96	4	101.591	238	13	238	13	183.156	1651	5.1531	0	89.9932	2
119	3.65833	12.4833	27.618	1217.63	25.2	-20	45.2	18	-11.95	18	-11.95	304	80	2	108.554	204	7	204	7	75.9638	1477	11.172	0	89.9253	3
120	1.425	12.85	30.3066	1103.87	21.1	-21.3	42.4	14.3667	-12.85	14.3667	-12.85	529	140	7	96.7522	323	26	323	26	33.7183	2018	6.74686	0	89.9934	2
121	2.07917	13.0917	30.7316	1105.87	21.8	-20.8	42.6	15.05	-12.2167	15.05	-12.2167	513	138	7	98.1049	316	25	316	25	148.89	1792	7.28862	8	89.9931	3
122	2.625	13.0333	30.3807	1117.2	22.5	-20.4	42.9	15.7167	-11.8667	15.7167	-11.8667	476	131	5	101.189	298	20	298	20	93.9835	1822	6.9259	8	89.9897	3
123	3.125	12.2333	27.1852	1226.27	24.7	-20.3	45	17.5833	-12.6167	17.5833	-12.6167	309	81	2	105.881	205	9	205	9	269.534	1535	5.20214	0	89.97	3
124	2.85417	12.0583	26.6777	1245.01	24.5	-20.7	45.2	17.5167	-13.1333	17.5167	-13.1333	309	82	2	105.677	204	8	204	8	179.582	1526	5.40315	0	89.973	3
125	2.54583	11.9417	26.4782	1242.62	24.3	-20.8	45.1	17.2167	-13.3833	17.2167	-13.3833	306	81	2	106.143	203	8	203	8	117.801	1609	8.85337	0	89.9851	3
126	3.025	11.9167	25.8496	1277.49	25.4	-20.7	46.1	18.0667	-13.4	18.0667	-13.4	290	78	2	108.182	195	7	195	7	175.93	1480	6.10455	0	89.9862	3
127	3.6375	13.2917	30.9829	1116.65	23.4	-19.5	42.9	16.7	-10.8333	16.7	-10.8333	459	127	4	100.864	288	18	288	18	226.692	1569	7.68164	8	89.989	1
128	3.15	11.7333	25.6186	1276.19	25.4	-20.4	45.8	18.2	-13.2333	18.2	-13.2333	291	78	2	107.232	194	8	194	8	275.356	1453	12.7675	0	89.9425	3
129	1.79583	13.0083	30.7526	1102.92	21.5	-20.8	42.3	14.7833	-12.3833	14.7833	-12.3833	503	135	7	95.3062	306	26	306	26	162.445	1984	8.53172	8.2	89.9966	3
130	2.77917	11.7417	25.9198	1259.37	24.7	-20.6	45.3	17.6	-13.4	17.6	-13.4	306	82	2	107.259	204	7	204	7	171.027	1528	13.2905	0	89.9787	3
131	6.85833	12.65	28.427	1187.18	27.5	-17	44.5	20.6333	-8.63333	20.6333	-8.63333	357	103	2	106.306	231	9	231	9	339.214	1288	11.3932	8.2	89.9978	1
132	5.525	12.9667	29.4029	1168.81	26.1	-18	44.1	19.2333	-9.55	19.2333	-9.55	363	102	3	102.046	230	11	230	11	159.8	1309	10.7197	8.2	89.9959	1
133	3.1	11.85	26.1013	1263.35	24.9	-20.5	45.4	17.9333	-13.1333	17.9333	-13.1333	308	83	2	107.697	206	8	206	8	143.366	1487	7.96803	0	89.924	3
134	6.12917	13.625	30.5493	1151.91	26.5	-18.1	44.6	19.5333	-8.88333	19.5333	-8.88333	398	114	2	105.645	257	10	257	10	48.0361	1356	13.6889	8.2	89.9966	3
135	-0.0083334	14.2333	27.1111	1453.95	25.4	-27.1	52.5	17.1667	-18.6333	17.1667	-18.6333	245	69	2	112.371	171	6	171	6	158.629	1326	6.24159	0	89.8504	5
136	0.554167	13.9083	26.5934	1459.02	25.8	-26.5	52.3	17.7333	-18.2333	17.7333	-18.2333	243	68	2	112.049	170	6	170	6	164.358	1239	5.39947	0	89.9526	3
137	3.53333	12.1	25.2083	1358.1	26.8	-21.2	48	19.4167	-14.0667	19.4167	-14.0667	303	82	2	106.383	201	7	201	7	348.481	1286	9.20793	0	89.9828	3
138	2.27917	11.9083	25.4452	1325.95	25.1	-21.7	46.8	17.8333	-14.8167	17.8333	-14.8167	331	88	2	104.334	217	9	217	9	227.386	1487	9.00947	7.9	89.9637	3
139	0.754167	13.825	25.6019	1509.68	26.4	-27.6	54	18.3167	-15.5667	18.3167	-18.95	238	69	1	116.965	171	5	171	5	179.421	1272	7.65735	0	89.9627	4
140	3.49167	12.2833	25.3265	1368.9	26.9	-21.6	48.5	19.4833	-14.2667	19.4833	-14.2667	304	82	2	106.85	202	7	202	7	4.09951	1286	5.3749	0	89.9874	3
141	2.61667	12.8333	24.8227	1459.92	27.4	-24.3	51.7	19.55	-16.5	19.55	-16.5	259	75	1	114.904	183	4	183	4	54.2004	1136	5.92526	0	89.9818	5
142	1.62917	13.625	25.903	1477.27	27	-25.6	52.6	18.95	-17.4833	18.95	-17.4833	243	69	2	113.21	171	6	171	6	27.3499	1107	5.24163	0	89.9623	3
143	1.6875	13.625	26.0019	1472.15	27	-25.4	52.4	18.9833	-17.3333	18.9833	-17.3333	239	69	2	114.35	169	6	169	6	4.05935	1114	5.58473	0	89.9762	3
144	1.8625	13.8083	26.1521	1481.81	27.3	-25.5	52.8	19.2	-17.35	19.2	-17.35	265	72	2	105.881	178	7	178	7	70.1148	1049	8.28609	0	89.9261	4
145	3.19167	12.8833	26.7289	1336.95	26.2	-22	48.2	18.8	-14.15	18.8	-14.15	347	93	2	105.187	228	8	228	8	126.529	1316	6.85875	0	89.945	3
146	3.11667	12.9667	26.6804	1343.32	26.3	-22.3	48.6	18.7833	-14.3167	18.7833	-14.3167	339	93	2	107.571	226	8	226	8	257.229	1296	7.31976	0	89.952	3
147	2.94167	12.85	26.1711	1364.53	26.2	-22.9	49.1	18.7833	-14.9	18.7833	-14.9	320	88	2	109.332	217	7	217	7	350.707	1258	13.5548	8	89.9337	3
148	2.83333	12.85	26.0649	1368.76	26.2	-23.1	49.3	18.7333	-15.05	18.7333	-15.05	326	88	2	106.367	217	8	217	8	253.443	1267	9.46667	8	89.9521	3
149	3.125	13.0333	26.7077	1349.02	26.3	-22.5	48.8	18.8333	-14.4167	18.8333	-14.4167	339	93	2	107.413	226	8	226	8	311.348	1302	6.9987	0	89.9445	3
150	2.80833	12.8333	26.084	1368.24	26.2	-23	49.2	18.7	-15.0667	18.7	-15.0667	329	89	2	106.543	219	8	219	8	326.31	1273	11.1191	8	89.9146	3
151	2.10417	13.075	25.1442	1462.07	26.7	-25.3	52	18.9833	-17.15	18.9833	-17.15	276	78	2	112.759	192	6	192	6	317.203	1190	5.88401	0	89.8996	5
152	2.1875	13.075	25.1442	1462.31	26.8	-25.2	52	19.0667	-17.05	19.0667	-17.05	274	78	2	112.697	191	6	191	6	226.273	1150	5.03623	0	89.9419	3
153	2.93333	13.1	26.7347	1350.59	26.2	-22.8	49	18.65	-14.6667	18.65	-14.6667	343	94	2	107.673	229	8	229	8	243.435	1296	14.8863	0	89.8967	3
154	2.71667	12.95	26.5914	1347.04	25.8	-22.9	48.7	18.3667	-14.85	18.3667	-14.85	345	94	2	107.822	231	8	231	8	240.255	1356	15.5376	7.4	89.9673	3
155	2.24167	13.45	25.4253	1481.59	27.3	-25.6	52.9	19.45	-17.1333	19.45	-17.1333	277	76	2	105.468	184	7	184	7	249.905	1041	5.96252	0	89.9154	5
156	1.8	13.0167	24.4674	1521.25	28.1	-25.1	53.2	20.0833	-17.45	20.0833	-17.45	197	54	2	109.09	135	6	135	6	106.645	707	5.78899	0	89.9818	5
157	2.97917	12.975	26.6427	1349.01	26.1	-22.6	48.7	18.65	-14.6167	18.65	-14.6167	357	96	2	106.007	236	8	236	8	293.499	1320	6.34114	0	89.9263	3
158	2.84167	13.0667	26.6124	1357.26	26.1	-23	49.1	18.5833	-14.9	18.5833	-14.9	347	95	2	108.139	232	8	232	8	206.565	1313	7.56986	0	89.9311	3
159	2.625	12.9667	26.6804	1346.55	25.6	-23	48.6	18.2333	-14.9667	18.2333	-14.9667	367	97	3	104.013	240	10	240	10	176.379	1344	24.2633	0	89.9533	3
160	2.85833	12.9333	26.5572	1350.08	26	-22.7	48.7	18.5333	-14.7667	18.5333	-14.7667	369	99	2	104.953	242	9	242	9	2.67543	1389	11.6315	0	89.9655	3
161	1.5125	12.9583	25.113	1459.55	26.2	-25.4	51.6	18.3833	-17.6333	18.3833	-17.6333	281	81	1	114.496	197	5	197	5	4.03341	1327	10.3971	0	89.9882	4
162	1.49583	13.6583	26.521	1433.14	26.4	-25.1	51.5	18.4	-14.3833	18.4	-16.9	255	73	2	112.435	178	7	178	7	124.634	1205	11.7791	0	89.9687	4
163	1.1125	13.075	25.3391	1462.06	25.8	-25.8	51.6	18	-18.0833	18	-18.0833	286	82	1	114.359	201	5	201	5	272.726	1341	11.8907	8	89.9121	5
164	1.70833	14.65	28.2274	1420.18	27	-24.9	51.9	18.65	-16.3667	18.65	-16.3667	236	66	2	112.618	165	6	165	6	337.479	1016	4.71989	0	89.9584	3
165	2.51667	12.8667	26.584	1340.33	25.6	-22.8	48.4	18.1	-14.9667	18.1	-14.9667	337	95	2	110.841	230	7	230	7	49.6669	1351	16.3071	8	89.9469	1
166	2.55833	12.95	26.5369	1349.01	25.8	-23	48.8	18.25	-15.05	18.25	-15.05	331	93	1	110.859	226	6	226	6	12.9946	1329	6.34656	8	89.9308	3
167	2.47083	12.975	26.4257	1355.45	25.8	-23.3	49.1	18.2333	-15.25	18.2333	-15.25	331	93	2	110.678	226	7	226	7	69.2277	1297	5.31639	0	89.8809	3
168	2.3375	12.975	26.2652	1366.95	25.7	-23.7	49.4	18.2	-15.5667	18.2	-15.5667	333	92	2	108.514	224	7	224	7	158.962	1294	10.8597	8	89.8673	3
169	2.49167	13	26.6393	1344.31	25.7	-23.1	48.8	18.1167	-15.0667	18.1167	-15.0667	341	96	2	110.378	232	7	232	7	111.125	1330	6.83714	8	89.9608	3
170	2.475	12.95	26.3747	1355.89	25.7	-23.4	49.1	18.2333	-15.2667	18.2333	-15.2667	347	95	2	106.968	231	7	231	7	270	1281	6.85554	0	89.0762	6
171	2.25	12.9833	26.3354	1362.12	25.5	-23.8	49.3	18.05	-15.6	18.05	-15.6	333	94	2	111.217	228	7	228	7	2.72631	1291	10.9668	0	89.9121	3
172	2.14583	13.0917	26.3945	1373.97	25.5	-24.1	49.6	18.0333	-15.9167	18.0333	-15.9167	330	93	2	110.942	226	7	226	7	119.745	1309	10.1309	8	89.7708	3
173	2.00833	13.2333	26.3612	1386.73	25.6	-24.6	50.2	18.0167	-16.25	18.0167	-16.25	326	92	2	110.934	223	7	223	7	315	1313	15.3798	8	89.6734	3
174	0.841667	13.2667	25.5128	1472.8	25.6	-26.4	52	17.7833	-18.55	17.7833	-18.55	293	85	2	115.203	207	6	207	6	18.4349	1364	12.9434	0	89.6105	3
175	1.32917	14.3417	28.2316	1392.95	26.2	-24.6	50.8	18.0167	-13.5833	18.0167	-16.3167	243	67	2	110.329	167	7	167	7	56.4337	1162	4.5221	0	89.9856	5
176	2.81667	13.25	27.4327	1327.21	25.6	-22.7	48.3	18.2167	-14.5333	18.2167	-14.5333	363	101	2	109.237	245	8	245	8	306.87	1314	14.6375	0	89.8768	3
177	2.52083	13.2083	27.0109	1346.42	25.8	-23.1	48.9	18.1833	-15.05	18.1833	-15.05	344	98	1	111.984	236	6	236	6	309.806	1340	13.4761	0	89.9527	3
178	2.59583	13.2583	27.1132	1342.3	25.8	-23.1	48.9	18.2167	-14.9167	18.2167	-14.9167	341	97	1	112.583	235	6	235	6	313.315	1311	6.39637	0	89.9232	3
179	2.60833	13.1167	26.8235	1341.26	25.8	-23.1	48.9	18.2167	-14.9	18.2167	-14.9	342	96	2	110.606	233	7	233	7	78.6901	1296	5.49619	6.1	89.2753	3
180	2.52083	13.125	26.7857	1345.75	25.7	-23.3	49	18.1667	-15.0667	18.1667	-15.0667	338	96	1	111.529	231	6	231	6	180	1285	5.29753	0	89.769	3
181	1.975	13.2333	26.4138	1386.32	25.5	-24.6	50.1	17.9833	-16.2833	17.9833	-16.2833	331	93	2	110.387	226	7	226	7	196.928	1313	15.8811	8	89.8463	3
182	1.925	13.25	26.3419	1393.34	25.6	-24.7	50.3	18.0167	-16.4333	18.0167	-16.4333	337	92	2	106.014	224	9	224	9	288.435	1323	7.35999	8	88.8316	4
183	0.854167	13.1917	25.4175	1468.69	25.6	-26.3	51.9	17.7667	-18.4667	17.7667	-18.4667	298	87	2	114.924	210	6	210	6	327.995	1370	5.96354	0	89.9021	3
184	1.62083	13.125	25.6348	1439.4	26.1	-25.1	51.2	18.3333	-17.2167	18.3333	-17.2167	291	82	2	110.532	200	7	200	7	345.184	1258	9.73337	8	89.977	3
185	1.9	13.7167	26.2771	1460.8	27	-25.2	52.2	19	-16.9833	19	-16.9833	243	71	1	115.499	173	5	173	5	344.745	1067	8.71447	0	89.9809	5
186	2.125	13.85	26.2311	1479.41	27.6	-25.2	52.8	19.4833	-16.9833	19.4833	-16.9833	242	70	2	112.755	169	6	169	6	36.8699	943	6.87769	0	89.9589	3
187	2.74167	13.2	27.3292	1327.32	25.6	-22.7	48.3	18.1333	-14.6167	18.1333	-14.6167	350	99	2	111.709	240	7	240	7	166.522	1314	14.7168	0	89.9703	3
188	2.41667	13.0333	26.9841	1335.26	25.5	-22.8	48.3	17.95	-15	17.95	-15	357	100	2	110.056	243	9	243	9	80.3112	1411	12.4836	0	89.9704	3
189	2.38333	13.15	26.9467	1346.45	25.6	-23.2	48.8	18.05	-15.1833	18.05	-15.1833	348	98	1	111.337	238	6	238	6	339.444	1394	7.40054	0	89.9459	3
190	2.48333	13.25	27.0408	1344.57	25.7	-23.3	49	18.1333	-15.0667	18.1333	-15.0667	346	98	1	111.62	237	6	237	6	0	1340	7.04726	0	89.9711	3
191	2.32917	13.225	26.8256	1350.05	25.6	-23.7	49.3	18.0167	-15.3167	18.0167	-15.3167	344	97	2	110.704	234	7	234	7	237.339	1301	6.9503	8	89.9202	3
192	2.05	13.15	26.6194	1364.57	25.2	-24.2	49.4	17.8167	-15.8833	17.8167	-15.8833	336	94	2	110.07	229	7	229	7	243.122	1311	33.7836	8	89.9548	3
193	2.75417	13.7417	26.4263	1442.83	27.5	-24.5	52	19.5833	-16.0167	19.5833	-16.0167	262	76	2	115.357	186	6	186	6	114.677	1020	36.9651	0	89.9546	5
194	2.4625	13.1917	27.0321	1344.1	25.7	-23.1	48.8	18.0833	-15.0833	18.0833	-15.0833	351	99	1	111.999	241	6	241	6	110.349	1370	12.3869	0	89.9837	3
195	2.4	13.2	27.0492	1340.28	25.5	-23.3	48.8	18	-15.1	18	-15.1	351	98	2	109.768	238	7	238	7	305.838	1329	20.4557	6.1	89.9168	3
196	2.19583	13.275	26.9817	1349.09	25.4	-23.8	49.2	17.8667	-15.45	17.8667	-15.45	353	99	2	110.307	240	7	240	7	227.759	1332	17.4769	0	89.9686	3
197	2.1625	13.2917	26.8519	1357.83	25.5	-24	49.5	17.9333	-15.6167	17.9333	-15.6167	350	98	2	108.947	236	9	236	9	250.942	1334	13.5148	8	89.9365	3
198	0.529167	13.0083	25.6575	1434.24	24.8	-25.9	50.7	17.0833	-18.2667	17.0833	-18.2667	316	90	1	113.445	221	4	221	4	322.655	1550	4.33691	0	89.9861	3
199	2.8375	13.725	26.3436	1450.53	27.6	-24.5	52.1	19.7333	-16.0667	19.7333	-16.0667	262	76	2	115.297	185	6	185	6	348.254	1024	22.0289	0	89.9642	5
200	2.0375	13.575	26.0557	1457.28	26.9	-25.2	52.1	19.0333	-14.3167	19.0333	-16.9333	267	77	2	113.442	187	7	187	7	169.198	1079	11.4832	0	89.9917	4
201	1.7875	12.9917	24.193	1540.63	28.1	-25.6	53.7	20.2667	-17.8	20.2667	-17.8	202	54	2	108.413	138	6	138	6	111.038	594	7.99953	0	89.9116	4
202	1.44167	12.6	24.466	1476.04	27.2	-24.3	51.5	19.4	-16.9833	19.4	-16.9833	208	57	2	108.178	142	6	142	6	56.0564	793	4.06628	0	89.9705	5
203	2.56667	13.3833	27.4812	1328.67	25.4	-23.3	48.7	17.9667	-14.85	17.9667	-14.85	349	101	1	113.988	242	6	242	6	167.661	1283	8.31381	6.6	89.9436	3
204	0.5625	13.1083	25.8547	1430.41	24.8	-25.9	50.7	17.0667	-18.2	17.0667	-18.2	327	92	2	110.836	225	7	225	7	172.185	1436	12.0579	7.4	89.9821	4
205	2.44167	13.2833	26.1999	1416.39	26.9	-23.8	50.7	19.0333	-13.2833	19.0333	-15.95	287	83	2	113.663	201	7	201	7	7.67896	1194	5.52407	0	89.9794	5
206	2.3	13.85	26.2311	1473.12	27.3	-25.5	52.8	19.4167	-16.95	19.4167	-16.95	263	76	2	114.192	185	6	185	6	175.365	1022	9.28162	0	89.9668	5
207	1.83333	13.55	26.1079	1449.45	26.7	-25.2	51.9	18.7667	-14.3667	18.7667	-16.9833	271	78	2	113.555	190	7	190	7	226.232	1151	7.27951	0	89.9719	5
208	1.86667	14.4667	27.142	1469.02	27.6	-25.7	53.3	19.2667	-13.8333	19.2667	-17.0167	233	65	2	110.877	161	7	161	7	133.939	889	7.99464	0	89.9516	5
209	0.941667	14.05	27.4414	1420.34	26	-25.2	51.2	17.8667	-17.2	17.8667	-17.2	248	66	2	106.751	167	8	167	8	316.273	1120	7.5815	0	89.9419	5
210	2.61667	13.4	27.2912	1337.29	25.7	-23.4	49.1	18.1	-14.9167	18.1	-14.9167	348	101	1	114.742	243	6	243	6	345.466	1275	5.82495	0	89.8675	3
211	2.50833	13.3	27.1984	1340.37	25.6	-23.3	48.9	18.05	-15.05	18.05	-15.05	353	100	2	111.574	242	7	242	7	168.366	1299	4.40615	0	89.9468	3
212	1.10833	13.3167	25.609	1460.19	25.8	-26.2	52	17.9333	-18.1667	17.9333	-18.1667	311	90	2	113.789	217	7	217	7	175.28	1341	8.38472	0	89.9662	5
213	1.80833	13.05	25.8929	1415.17	26.1	-24.3	50.4	18.3333	-16.6167	18.3333	-16.6167	301	85	2	110.131	206	7	206	7	345.828	1302	16.4939	8	89.9638	5
214	1.92083	14.4083	26.8312	1483.15	27.8	-25.9	53.7	19.45	-17.2	19.45	-17.2	231	64	2	111.226	160	6	160	6	112.166	861	6.00978	0	89.8733	5
215	2.63333	13.2833	27.8477	1297.83	25.1	-22.6	47.7	17.6833	-14.3333	17.6833	-14.3333	408	111	3	105.676	269	11	269	11	90.9392	1360	16.3894	0	89.9394	2
216	2.4875	13.225	27.7836	1302.35	25	-22.6	47.6	17.6	-14.5167	17.6	-14.5167	406	111	2	106.975	270	9	270	9	193.57	1451	10.3135	0	89.9587	3
217	2.6	13.4	27.4029	1336.43	25.5	-23.4	48.9	18.0333	-14.95	18.0333	-14.95	353	103	1	114.743	246	6	246	6	328.173	1284	7.99282	0	89.9459	3
218	1.15	13.4	25.7692	1458.35	25.8	-26.2	52	17.9667	-18.1	17.9667	-18.1	312	90	2	113.718	218	7	218	7	355.495	1314	8.3238	0	89.9777	5
219	1.65	13.05	25.996	1411.04	25.9	-24.3	50.2	18.1333	-16.7167	18.1333	-16.7167	301	85	2	111.554	208	7	208	7	342.277	1318	5.90459	8	89.9819	4
220	2.10833	13.1167	25.9736	1414.54	26.5	-24	50.5	18.65	-16.2667	18.65	-16.2667	296	84	2	111.67	205	7	205	7	301.827	1227	16.5221	8	89.9459	5
221	2.58333	13.3833	26.2418	1418.77	26.9	-24.1	51	19.1333	-13.2667	19.1333	-15.8833	283	81	2	113.242	198	7	198	7	98.1301	1082	5.09245	0	89.9253	5
222	1.64167	14.2833	27.2063	1449.87	27.2	-25.3	52.5	18.8833	-16.9167	18.8833	-16.9167	237	65	2	108.273	161	8	161	8	128.246	925	6.65845	0	89.9659	5
223	2.5	13.2	27.3859	1314.24	25.3	-22.9	48.2	17.7833	-14.6667	17.7833	-14.6667	377	106	2	110.221	256	8	256	8	73.195	1369	18.7347	0	89.9763	3
224	2.06667	13.15	26.0913	1411.6	26.4	-24	50.4	18.5833	-16.2833	18.5833	-16.2833	299	86	2	112.126	207	7	207	7	0.643746	1244	4.46183	8	89.9585	5
225	2.5875	13.3417	26.1089	1427.49	26.9	-24.2	51.1	19.2	-13.3833	19.2	-16.05	284	82	2	114.501	200	7	200	7	3.85348	1092	11.9377	0	89.9809	5
226	2.23333	13.8167	26.1185	1470.22	27.2	-25.7	52.9	19.3	-17	19.3	-17	271	78	2	113.929	190	6	190	6	215.049	1030	16.6078	0	89.9548	4
227	1.9625	13.125	28.1652	1274.41	24.1	-22.5	46.6	16.8167	-14.6	16.8167	-14.6	440	119	3	104.671	287	12	287	12	125.628	1615	9.77032	8	89.975	3
228	2.75833	13.3833	27.9402	1298.23	25.3	-22.6	47.9	17.8333	-14.2167	17.8333	-14.2167	400	111	2	108.358	268	9	268	9	15.1011	1338	16.0143	0	89.9434	3
229	0.6	13.0833	25.959	1422.53	24.8	-25.6	50.4	17.0667	-18	17.0667	-18	331	94	2	111.23	228	7	228	7	113.199	1464	4.4103	0	89.9838	3
230	1.46667	13.1333	26.162	1406.55	25.7	-24.5	50.2	17.8833	-16.8333	17.8833	-16.8333	309	88	2	111.697	213	7	213	7	9.46232	1344	4.57009	0	89.962	4
231	2.08333	13.8167	26.1185	1470.1	27.1	-25.8	52.9	19.15	-17.1333	19.15	-17.1333	273	79	2	115.046	193	6	193	6	303.056	1052	14.5534	0	89.9508	5
232	1.38333	13.0833	26.1144	1406.59	25.6	-24.5	50.1	17.8	-16.9	17.8	-16.9	309	89	2	113.547	216	7	216	7	17.071	1380	11.9333	0	89.9722	3
233	1.76667	13.4667	25.9974	1451.46	26.4	-25.4	51.8	18.6	-17.2167	18.6	-17.2167	285	82	2	112.607	198	6	198	6	45	1217	11.3526	0	89.9765	5
234	1.33333	13.15	26.1431	1411.36	25.6	-24.7	50.3	17.7833	-17.0333	17.7833	-17.0333	316	90	2	112.367	219	7	219	7	139.399	1361	5.29465	0	89.7996	3
235	1.84583	13.725	26.2931	1457.26	26.8	-25.4	52.2	18.7833	-17.1667	18.7833	-17.1667	280	81	2	113.92	196	6	196	6	336.602	1161	13.5119	0	89.9837	5
236	1.81667	14	25.878	1511.03	27.7	-26.4	54.1	19.55	-17.8	19.55	-17.8	236	64	2	106.638	159	7	159	7	339.057	843	8.43474	0	89.9574	5
237	2.5875	13.5083	28.0839	1289.53	25.1	-23	48.1	17.5833	-14.2667	17.5833	-14.2667	385	110	2	112.054	264	9	264	9	147.095	1289	10.451	6.7	89.9392	2
238	1.725	13.4	25.8687	1453.42	26.2	-25.6	51.8	18.55	-17.35	18.55	-17.35	287	83	2	113.444	201	6	201	6	234.866	1148	11.0865	0	89.8881	3
239	1.6	13.6333	26.1676	1455.84	26.2	-25.9	52.1	18.45	-17.5	18.45	-17.5	286	82	2	113.18	200	6	200	6	229.399	1167	4.61375	0	89.9499	5
240	2.31667	13.8	26.087	1474.56	27.5	-25.4	52.9	19.55	-16.8333	19.55	-16.8333	257	74	2	112.894	180	6	180	6	291.801	931	6.49599	6.7	89.6569	2
241	1.3375	13.925	26.4231	1476.77	26.8	-25.9	52.7	18.7167	-17.75	18.7167	-17.75	247	69	2	109.061	169	8	169	8	208.202	988	5.67705	6.1	89.9764	4
242	1.59167	13.5	26.0618	1453.17	26.1	-25.7	51.8	18.4167	-17.4667	18.4167	-17.4667	287	83	2	113.444	201	6	201	6	296.697	1195	7.97362	0	89.9809	5
243	2.0875	14.0917	26.1927	1507.8	28	-25.8	53.8	19.75	-17.5	19.75	-17.5	239	69	2	111.573	165	6	165	6	239.036	856	7.98882	0	89.7887	4
244	3.325	13.4333	28.5816	1261.19	25.3	-21.7	47	17.9833	-13.1333	17.9833	-13.1333	429	121	1	111.151	291	7	291	7	53.6674	1324	7.17498	0	89.9842	3
245	2.775	13.6	27.9261	1306.12	25.6	-23.1	48.7	17.9167	-14.3333	17.9167	-14.3333	385	109	2	111.994	264	7	264	7	103.062	1266	23.2662	0	89.9712	2
246	1.75	13.1833	26.4726	1381.16	25.3	-24.5	49.8	17.7167	-16.4167	17.7167	-16.4167	331	95	2	112.928	230	7	230	7	98.2971	1275	7.73028	0	89.9619	2
247	1.58333	13.5833	26.1218	1456	26.2	-25.8	52	18.4167	-17.5333	18.4167	-17.5333	294	85	2	113.097	205	7	205	7	223.34	1187	8.08858	0	89.9811	4
248	2.40417	13.4583	28.1555	1287.5	24.9	-22.9	47.8	17.3833	-14.4	17.3833	-14.4	432	119	3	106.062	285	12	285	12	84.5597	1417	7.99957	0	89.9708	2
249	1.51667	13.35	25.9223	1446.13	26	-25.5	51.5	18.25	-17.4833	18.25	-17.4833	306	89	2	113.784	214	7	214	7	202.751	1229	4.29401	8	89.9634	4
250	1.25833	13.5333	26.1767	1450.41	25.8	-25.9	51.7	18.0333	-17.7667	18.0333	-17.7667	312	88	2	110.976	215	7	215	7	104.036	1246	7.94176	0	89.936	5
251	1.5125	13.725	25.8962	1486.89	26.6	-26.4	53	18.7333	-17.9333	18.7333	-17.9333	282	81	2	112.543	196	6	196	6	299.219	1121	23.0129	0	89.9453	5
252	2.74167	13.5833	28.2986	1285.24	25.2	-22.8	48	17.6833	-14.0833	17.6833	-14.0833	420	117	2	108.782	282	9	282	9	325.844	1340	10.347	0	89.9917	3
253	1.89583	13.3583	25.989	1446.64	26.4	-25	51.4	18.6333	-17.0833	18.6333	-17.0833	299	86	2	112.74	208	7	208	7	307.875	1166	8.16995	0	89.9705	3
254	1.48333	13.6167	26.0856	1462.53	26.2	-26	52.2	18.3833	-17.7333	18.3833	-17.7333	298	86	2	112.722	207	7	207	7	204.291	1147	7.86076	0	89.9702	4
255	2.37083	13.675	26.1472	1460.21	27.5	-24.8	52.3	19.4333	-16.6	19.4333	-16.6	263	76	2	112.911	184	6	184	6	308.66	964	8.85171	0	89.9279	5
256	2.24167	13.6667	25.933	1476.47	27.4	-25.3	52.7	19.45	-14.2667	19.45	-16.9833	262	75	2	111.138	181	7	181	7	321.009	937	8.06319	0	89.9544	2
257	1.35417	14.0417	25.7645	1532.23	27.5	-27	54.5	19.3	-18.5833	19.3	-18.5833	236	65	2	107.73	160	7	160	7	315.477	927	5.87878	0	89.9782	5
258	1.39583	12.925	23.5858	1589.72	28.2	-26.6	54.8	20.2667	-19.0167	20.2667	-19.0167	209	57	1	111.867	145	5	145	5	259.592	610	4.01978	0	89.9258	5
259	1.6	13.3167	25.9079	1441.44	26	-25.4	51.4	18.3	-17.3167	18.3	-17.3167	305	88	2	112.336	211	7	211	7	254.521	1172	12.3023	0	89.9726	4
260	1.84167	13.5	25.9615	1454.45	26.4	-25.6	52	18.6667	-17.2833	18.6667	-17.2833	302	87	2	112.638	210	7	210	7	324.462	1131	8.04511	0	89.8568	3
261	2.16667	13.8333	26.0515	1481.92	27.5	-25.6	53.1	19.45	-17.1167	19.45	-17.1167	258	75	2	112.141	179	6	179	6	334.44	926	5.48533	6.7	89.9517	5
262	1.95417	13.5083	27.2896	1344.73	25	-24.5	49.5	17.4667	-15.75	17.4667	-15.75	378	109	2	112.859	261	9	261	9	230.315	1335	8.07246	8	89.9697	3
263	1.3	13.2333	25.8969	1431.82	25.7	-25.4	51.1	17.8667	-17.5	17.8667	-17.5	324	95	2	114.367	227	7	227	7	157.38	1295	7.91061	0	89.9797	3
264	1.55417	13.5917	25.9383	1466.36	26.3	-26.1	52.4	18.5	-17.7333	18.5	-17.7333	298	87	2	114.461	209	6	209	6	211.43	1167	4.14001	0	89.9124	3
265	1.87917	13.725	25.7505	1496.38	27.4	-25.9	53.3	19.3667	-17.5667	19.3667	-17.5667	251	74	2	113.835	176	6	176	6	176.055	949	8.5076	6.1	89.9364	5
266	1.5375	13.4917	26.9295	1362.17	25	-25.1	50.1	17.2667	-16.4	17.2667	-16.4	378	109	2	112.263	260	9	260	9	24.2277	1381	9.86729	6.9	89.9158	3
267	1.77083	13.2917	25.8091	1437.01	26.1	-25.4	51.5	18.3667	-17.15	18.3667	-17.15	315	92	2	113.272	219	7	219	7	342.736	1184	12.5388	0	89.9891	3
268	1.00417	13.5917	25.9879	1467.45	25.8	-26.5	52.3	17.9833	-18.2167	17.9833	-18.2167	297	87	2	113.948	208	7	208	7	177.709	1216	12.201	0	89.9262	5
269	1.67917	13.7917	26.3703	1458.34	26.6	-25.7	52.3	18.7167	-17.3	18.7167	-17.3	272	77	2	109.45	187	8	187	8	115.626	1041	9.47431	8	89.9729	2
270	1.89583	13.7583	25.8615	1486.71	27.2	-26	53.2	19.2167	-17.5	19.2167	-17.5	254	75	2	113.897	178	6	178	6	359.275	939	8.96789	0	89.9532	3
271	0.808333	13.95	26.1236	1507.66	26.7	-26.7	53.4	18.55	-18.7	18.55	-18.7	247	68	2	107.42	167	7	167	7	196.178	1008	7.90161	0	89.9879	5
272	1.4	13.55	26.1583	1446.44	25.8	-26	51.8	18.0333	-17.7167	18.0333	-17.7167	325	96	2	114.285	227	7	227	7	146.889	1238	13.3896	0	89.9327	4
273	1.60833	13.7833	25.5247	1518.04	27.4	-26.6	54	19.2667	-18.2167	19.2667	-18.2167	254	75	2	113.784	178	7	178	7	156.371	957	5.88389	6.1	89.9647	5
274	1.39167	13.6333	25.6266	1510.5	27.1	-26.1	53.2	19.0333	-18.2333	19.0333	-18.2333	254	72	2	108.694	173	7	173	7	258.871	954	6.38101	0	89.9703	5
275	1.20417	12.9583	23.7768	1585.32	27.9	-26.6	54.5	20.0333	-19.15	20.0333	-19.15	208	58	1	115.833	147	4	147	4	251.565	636	4.17369	0	89.6105	5
276	1.27083	13.075	23.7727	1592.09	28.1	-26.9	55	20.1667	-19.2167	20.1667	-19.2167	212	59	2	113.627	148	6	148	6	194.3	606	4.16099	0	89.9649	5
277	1.51667	12.9	23.3273	1603.84	28.3	-27	55.3	20.5	-19.1667	20.5	-19.1667	211	58	2	112.42	146	6	146	6	297.646	544	5.17157	0	89.961	5
278	2.8625	13.775	28.1697	1310.7	25.5	-23.4	48.9	18	-14.35	18	-14.35	409	116	2	110.637	278	10	278	10	175.443	1233	17.9263	0	89.9867	3
279	1.5125	13.5583	26.3269	1430.43	25.8	-25.7	51.5	17.9833	-17.3667	17.9833	-17.3667	325	96	2	114.968	228	7	228	7	174.806	1232	7.35352	0	89.6654	3
280	1.73333	13.8	26.087	1474.62	26.9	-26	52.9	18.95	-17.4833	18.95	-17.4833	273	78	2	109.092	186	8	186	8	222.138	979	6.1666	8	89.8695	2
281	1.72083	13.675	25.9488	1472.1	26.8	-25.9	52.7	18.8833	-17.4667	18.8833	-17.4667	269	78	2	111.62	186	6	186	6	290.854	1008	6.07305	8	89.9178	2
282	1.26667	13.05	23.6842	1596.97	28.1	-27	55.1	20.2	-19.3	20.2	-19.3	212	59	2	113.627	148	6	148	6	154.654	594	4.24265	0	89.9121	5
283	1.97083	13.5917	26.0877	1459.24	27	-25.1	52.1	18.9833	-17.05	18.9833	-17.05	276	81	2	113.304	192	6	192	6	295.498	1038	5.12562	0	89.9487	5
284	2.0375	13.5583	26.124	1452.91	27	-24.9	51.9	19.0167	-16.8667	19.0167	-16.8667	275	80	2	110.975	189	8	189	8	344.592	1019	8.81028	0	89.9719	4
285	1.94167	13.6	26.2042	1451.75	26.8	-25.1	51.9	18.9167	-16.9333	18.9167	-16.9333	273	80	2	111.965	189	8	189	8	212.619	999	13.2991	8	89.9378	4
286	1.85417	13.675	25.9981	1472.01	27	-25.6	52.6	19.0667	-17.3	19.0667	-17.3	269	79	2	112.802	187	6	187	6	315	980	5.52805	0	89.1291	5
287	1.67083	13.7917	26.022	1476.08	26.9	-26.1	53	18.8833	-17.5833	18.8833	-17.5833	268	78	2	112.581	186	6	186	6	3.53229	1016	5.46488	8	89.9545	5
288	2.14583	13.425	27.5102	1325.75	25	-23.8	48.8	17.4667	-15.2833	17.4667	-15.2833	403	115	2	111.496	275	9	275	9	325.67	1333	13.486	0	89.9628	3
289	1.50833	13.4	26.9618	1357.82	24.7	-25	49.7	17.1167	-16.4167	17.1167	-16.4167	395	113	3	110.458	268	11	268	11	56.6115	1404	5.96405	8	89.9649	3
290	1.87083	13.6583	26.3166	1450.39	26.7	-25.2	51.9	18.8167	-17	18.8167	-17	275	80	2	112.214	191	7	191	7	168.69	999	9.38935	6.1	89.9195	4
291	1.84583	14.0583	26.0823	1515.9	27.7	-26.2	53.9	19.6333	-17.7667	19.6333	-17.7667	237	67	2	109.321	162	7	162	7	90.6296	865	8.82699	0	89.9594	5
292	1.00417	13.225	25.7296	1441.14	25.5	-25.9	51.4	17.6167	-17.95	17.6167	-17.95	351	101	2	111.786	242	7	242	7	254.055	1314	5.92964	6.1	89.9154	3
293	2.0625	13.5917	26.2387	1449.55	27	-24.8	51.8	18.9833	-16.8	18.9833	-16.8	279	82	2	113.535	195	6	195	6	20.4623	1036	5.97286	0	89.9483	3
294	1.88333	13.6833	26.2636	1453.09	26.8	-25.3	52.1	18.8833	-17	18.8833	-17	277	81	2	111.564	191	7	191	7	334.799	1006	7.89841	8	89.9017	4
295	1.275	13.7167	25.7348	1502.9	26.8	-26.5	53.3	18.7833	-18.3167	18.7833	-18.3167	268	78	2	112.165	186	6	186	6	182.675	1028	7.12667	0	89.9655	5
296	1.85	13.8667	25.7745	1520.04	27.7	-26.1	53.8	19.6833	-17.85	19.6833	-17.85	272	71	2	97.1469	171	8	171	8	12.9946	821	21.5662	0	89.723	4
297	0.941667	12.6167	23.1074	1595.87	27.5	-27.1	54.6	19.85	-19.5667	19.85	-19.5667	221	63	2	115.798	156	6	156	6	338.199	658	5.0947	0	89.9851	5
298	1.20833	13.3167	25.9079	1430.17	25.7	-25.7	51.4	17.6833	-17.65	17.6833	-17.65	342	101	2	114.522	239	7	239	7	336.351	1348	9.16543	0	89.9779	3
299	1.87083	13.7583	25.5731	1519.6	27.7	-26.1	53.8	19.6833	-17.8167	19.6833	-17.8167	259	70	2	101.722	168	8	168	8	300.964	821	11.013	0	89.3663	3
300	1.3375	13.3417	26.1089	1415.33	25.4	-25.7	51.1	17.6333	-17.35	17.6333	-17.35	345	99	2	111.318	237	9	237	9	170.218	1262	11.8946	0	89.8744	4
301	1.90417	13.6083	26.3217	1445.91	26.7	-25	51.7	18.7833	-16.9167	18.7833	-16.9167	282	82	2	111.107	194	8	194	8	341.565	1018	7.55459	0	89.927	5
302	1.77083	13.7917	26.1206	1487.88	27.3	-25.5	52.8	19.2333	-17.4833	19.2333	-17.4833	257	73	2	109.593	176	7	176	7	62.2415	951	4.39493	0	89.9139	5
303	1.96667	13.8167	25.6339	1521.63	27.7	-26.2	53.9	19.8	-17.7667	19.8	-17.7667	245	67	2	105.117	163	8	163	8	249.444	822	12.6257	0	89.7837	4
304	1.66667	13.2667	26.4276	1382.13	25.4	-24.8	50.2	17.7	-16.4333	17.7	-16.4333	371	106	3	108.95	250	10	250	10	90	1309	14.6472	6.9	89.736	5
305	1.5875	13.225	26.45	1379.02	25.3	-24.7	50	17.6	-16.4667	17.6	-16.4667	370	106	3	109.263	250	10	250	10	170.538	1326	5.69231	8	89.6962	4
306	1.24167	13.35	25.9728	1426.07	25.5	-25.9	51.4	17.65	-17.6	17.65	-17.6	346	102	2	114.01	241	8	241	8	254.745	1269	6.57837	0	89.838	3
307	1.81667	13.5667	26.292	1443.54	26.5	-25.1	51.6	18.65	-16.9833	18.65	-16.9833	285	83	2	111.893	197	8	197	8	4.49715	1030	5.23447	0	89.9586	5
308	1.55417	13.675	26.1472	1461.39	26.5	-25.8	52.3	18.6167	-17.4833	18.6167	-17.4833	284	82	2	110.463	195	8	195	8	260.538	1008	11.8975	8	89.6962	2
309	1.27917	13.9917	25.3932	1556.08	27.5	-27.6	55.1	19.4333	-18.9833	19.4333	-18.9833	247	69	2	106.728	166	7	166	7	274.844	901	8.33215	0	89.9376	5
310	1.1875	14.0583	25.4219	1563.55	27.5	-27.8	55.3	19.4333	-19.1833	19.4333	-19.1833	244	69	2	107.717	165	7	165	7	260.395	906	12.1772	0	89.9439	4
311	0.416667	13.85	25.4596	1553.11	26.8	-27.6	54.4	18.6833	-19.6667	18.6833	-19.6667	248	69	2	108.407	168	7	168	7	124.919	978	4.4538	6.1	89.9428	5
312	1.025	13.2833	26.0458	1418.19	25.1	-25.9	51	17.3167	-17.7333	17.3167	-17.7333	349	101	2	112.301	241	8	241	8	250.821	1281	3.875	7.8	89.9241	3
313	2.00417	13.8417	25.6327	1520.78	27.8	-26.2	54	19.8	-17.75	19.8	-17.75	250	69	2	105.819	167	8	167	8	225	826	12.4606	0	89.5645	4
314	0.904167	13.275	23.7903	1621.74	27.9	-27.9	55.8	20.0667	-16.4333	20.0667	-20.0333	222	64	2	115.821	156	6	156	6	315	597	4.50763	0	89.4774	5
315	-0.816667	12.4	23.5741	1540.95	25	-27.6	52.6	17.6833	-20.3333	17.6833	-20.3333	281	84	1	119.475	203	5	203	5	142.853	803	4.57579	0	89.9777	2
316	1.30417	13.2417	25.8122	1429.81	25.6	-25.7	51.3	17.7667	-17.55	17.7667	-17.55	353	104	2	113.892	245	8	245	8	242.103	1285	7.89284	6.9	89.936	3
317	0.945833	13.275	25.9785	1424.13	25.1	-26	51.1	17.3333	-17.85	17.3333	-17.85	350	103	2	113.949	244	7	244	7	188.13	1320	7.78453	7.8	89.8693	3
318	0.754167	13.2083	26.0007	1414.78	24.7	-26.1	50.8	17.0167	-17.9	17.0167	-17.9	348	102	2	112.717	241	9	241	9	233.746	1306	4.92119	0	89.8013	3
319	0.5375	13.2083	25.848	1432.64	24.7	-26.4	51.1	17.0167	-18.3167	17.0167	-18.3167	351	101	3	110.436	240	10	240	10	186.009	1323	4.2048	6.1	89.9033	4
320	1.20417	13.675	25.8507	1487.71	26.5	-26.4	52.9	18.5333	-18.2	18.5333	-18.2	283	82	2	112.067	196	7	196	7	250.602	1043	5.57019	6.1	89.9509	5
321	0.825	13.7833	25.337	1546.41	26.9	-27.5	54.4	18.8667	-19.2833	18.8667	-19.2833	258	72	2	106.287	173	8	173	8	324.324	1058	4.39771	0	89.9872	5
322	-0.425	12.3333	23.4474	1540.56	25.4	-27.2	52.6	18.05	-19.9667	18.05	-19.9667	273	82	1	119.889	198	5	198	5	213.288	765	5.08385	0	89.9688	3
323	2.15417	13.175	26.5625	1367.84	25.5	-24.1	49.6	17.9833	-15.8	17.9833	-15.8	371	107	3	111.172	254	10	254	10	108.435	1267	5.968	6.9	89.8831	4
324	0.775	13.1667	26.1763	1414.53	24.8	-25.5	50.3	17.15	-17.7333	17.15	-17.7333	342	99	3	109.99	233	10	233	10	165.51	1238	13.6704	8.1	89.9799	4
325	1.65417	13.6417	26.3353	1440.29	26.4	-25.4	51.8	18.4667	-17.1	18.4667	-17.1	293	85	2	111.25	202	8	202	8	345.964	1040	7.70164	0	89.5519	5
326	0.775	12.7	23.3456	1593.51	27.3	-27.1	54.4	19.6833	-19.6667	19.6833	-19.6667	233	69	1	118.281	167	5	167	5	272.49	626	7.82907	8.1	89.9465	3
327	1.1	13.05	26.0479	1401.33	25	-25.1	50.1	17.2833	-17.2833	17.2833	-17.2833	369	108	2	112.901	255	9	255	9	193.456	1368	5.77268	7.8	89.978	3
328	0.475	13.1167	25.719	1431.38	24.7	-26.3	51	16.9667	-18.3333	16.9667	-18.3333	352	102	3	111.534	242	9	242	9	333.13	1398	7.82759	6.1	89.978	3
329	1.2125	12.9917	26.2989	1401.39	24.7	-24.7	49.4	17.3667	-17.1	17.3667	-17.1	330	96	3	111.174	227	9	227	9	10.5796	1323	11.2376	0	89.994	2
330	0.3875	12.5583	23.6059	1553.32	26.4	-26.8	53.2	19	-19.4	19	-19.4	263	79	2	118.331	188	6	188	6	176.147	649	4.51149	0	89.9809	5
331	6.525	13.2667	29.0936	1218.26	27.5	-18.1	45.6	20.7167	-9.31667	20.7167	-9.31667	441	132	1	120.232	314	5	314	5	272.169	815	25.2649	0	89.986	2
332	0.304167	12.4917	25.8627	1362.49	23.4	-24.9	48.3	16.0167	-17.5	16.0167	-17.5	381	111	2	111.654	261	9	261	9	283.347	1505	6.88126	8	89.992	2
333	1.3625	13.4417	26.1003	1441.31	26.1	-25.4	51.5	18.1833	-17.3833	18.1833	-17.3833	300	87	2	111.376	206	7	206	7	306.06	1102	7.9027	0	89.971	3
334	1.38333	13.6333	26.0178	1474.04	26.4	-26	52.4	18.5833	-17.8	18.5833	-17.8	286	83	2	111.553	198	8	198	8	144.039	1013	7.94837	6.1	89.9414	5
335	0.425	12.45	23.6243	1532.02	26.2	-26.5	52.7	18.8333	-19.0167	18.8333	-19.0167	271	81	2	118.514	194	6	194	6	223.025	696	4.67562	0	89.97	5
336	1.72917	13.2583	26.411	1404.02	26	-24.2	50.2	18.2	-16.4667	18.2	-16.4667	319	93	3	110.996	219	9	219	9	6.34019	1114	4.12789	0	89.796	5
337	1.45417	13.525	26.0597	1444.26	26.2	-25.7	51.9	18.3333	-17.3333	18.3333	-17.3333	301	86	3	108.012	203	9	203	9	50.7106	1029	7.90865	8	89.74	2
338	0.716667	13.1667	23.47	1631.86	27.8	-28.3	56.1	19.9833	-16.75	19.9833	-20.3833	230	68	2	117.207	163	6	163	6	149.036	594	5.61256	0	89.7887	5
339	-0.375	12.4667	23.4777	1547.63	25.4	-27.7	53.1	18.1833	-16.75	18.1833	-20.1167	291	89	2	120.884	211	7	211	7	93.9452	675	22.3248	6.1	89.9364	5
340	-0.283333	12.4833	25.7388	1366.16	22.8	-25.7	48.5	15.4833	-18.1	15.4833	-18.1	387	110	3	107.922	260	10	260	10	286.73	1517	3.44429	6.6	89.9898	2
341	0.925	12.6167	23.2351	1593.98	27.4	-26.9	54.3	19.8333	-19.55	19.8333	-19.55	239	70	2	115.363	168	6	168	6	135.796	575	11.9999	8.1	89.9637	4
342	0.475	12.85	23.3212	1612.01	27.3	-27.8	55.1	19.6	-16.8667	19.6	-20.25	239	72	2	118.929	171	6	171	6	142.125	638	5.75261	0	89.892	4
343	1.55	13.3	25.9766	1435.9	26.2	-25	51.2	18.3333	-17.1	18.3333	-17.1	306	89	2	110.786	210	8	210	8	358.854	1073	14.6769	0	89.9631	4
344	1.5	13.4667	25.9974	1462.58	26.5	-25.3	51.8	18.5667	-17.5167	18.5667	-17.5167	289	86	2	113.138	201	8	201	8	356.576	1027	4.78086	0	89.9685	4
345	0.595833	12.775	23.2696	1609.01	27.3	-27.6	54.9	19.6667	-20.1	19.6667	-20.1	241	73	2	118.421	172	6	172	6	201.801	620	5.5371	8.1	89.8284	5
346	0.3125	12.7417	23.0827	1616.65	27.2	-28	55.2	19.45	-17.1167	19.45	-20.4667	242	74	1	121.453	176	4	176	4	238.241	647	4.80811	0	89.9252	3
347	0.858333	12.75	26.0204	1387.69	24.5	-24.5	49	17.0167	-17.15	17.0167	-17.15	354	102	3	109.051	239	10	239	10	339.53	1306	4.1971	6.6	89.9906	4
348	1.03333	13.2	26.0355	1432.38	25.4	-25.3	50.7	17.7	-17.6	17.7	-17.6	324	95	2	111.117	222	8	222	8	295.71	1141	13.264	6.1	89.9383	3
349	0.7	13.0833	26.1667	1412.52	24.8	-25.2	50	17.1333	-17.6333	17.1333	-17.6333	327	95	2	110.393	223	8	223	8	331.472	1265	12.7231	0	89.9917	3
350	1.67917	13.4917	25.9955	1458.61	26.7	-25.2	51.9	18.7167	-17.2667	18.7167	-17.2667	293	86	2	111.616	202	8	202	8	9.03948	1015	11.8702	6.1	89.9793	5
351	1.86667	13.65	26.1494	1462.11	26.9	-25.3	52.2	18.9667	-17.15	18.9667	-17.15	285	84	2	111.734	197	8	197	8	58.134	930	9.13613	0	89.9152	5
352	1.45417	14.075	25.7784	1530.4	27.6	-27	54.6	19.4333	-18.3167	19.4333	-18.3167	267	76	3	106.61	179	9	179	9	193.965	907	4.56091	0	89.981	5
353	0.5625	13.275	23.4956	1645.76	27.8	-28.7	56.5	19.9333	-20.7667	19.9333	-20.7667	234	70	2	117.064	165	6	165	6	35.5377	594	11.9922	0	89.5704	5
354	0.620833	12.575	23.0311	1605.51	27.2	-27.4	54.6	19.65	-20.0167	19.65	-20.0167	241	73	2	118.421	172	6	172	6	159.852	580	5.41025	8.1	89.975	4
355	5.74167	13.0333	29.0275	1207.41	26.5	-18.4	44.9	19.8667	-9.9	19.8667	-9.9	454	135	1	117.293	318	6	318	6	39.5398	1022	11.7024	0	89.9809	3
356	1.60417	13.225	25.9823	1424.15	26.2	-24.7	50.9	18.2833	-16.8667	18.2833	-16.8667	308	89	3	109.719	210	9	210	9	357.754	1040	13.3707	8	89.9638	4
357	1.75	13.7167	26.1768	1465.89	26.7	-25.7	52.4	18.8333	-17.3667	18.8333	-17.3667	293	85	3	109.182	199	9	199	9	162.532	917	6.69929	0	89.9753	2
358	0.566667	13.1833	23.3747	1647.25	27.7	-28.7	56.4	19.95	-17.15	19.95	-20.8	238	73	2	118.778	170	6	170	6	341.565	586	13.8288	0	89.4157	5
359	0.558333	12.75	23.1397	1612.02	27.1	-28	55.1	19.5833	-20.25	19.5833	-20.25	242	73	2	118.167	172	6	172	6	0	569	3.97034	0	89.0762	5
360	0.5875	12.6583	23.1838	1596.62	26.9	-27.7	54.6	19.45	-20	19.45	-20	250	75	2	115.999	176	6	176	6	108.435	557	3.94029	0	88.8316	3
361	0.575	12.7833	23.3273	1605.21	27.2	-27.6	54.8	19.55	-20.0833	19.55	-20.0833	246	74	2	118.308	175	6	175	6	130.786	581	8.25145	0	89.9726	3
362	1.5	13.1	26.2525	1405.62	25.7	-24.2	49.9	17.95	-16.7	17.95	-16.7	324	96	2	111.762	222	8	222	8	273.879	1210	11.1032	0	89.9844	4
363	0.529167	13.2583	23.3833	1653.2	27.8	-28.9	56.7	19.9833	-17.25	19.9833	-20.9167	241	74	2	118.231	171	6	171	6	38.6598	586	13.1674	0	89.7114	5
364	0.65	12.85	23.3636	1611.86	27.2	-27.8	55	19.65	-20.15	19.65	-20.15	248	75	2	116.667	175	6	175	6	344.055	556	12.3521	0	89.7462	3
365	1.40833	13.1667	26.4391	1397.97	25.6	-24.2	49.8	17.8	-16.6667	17.8	-16.6667	329	97	3	111.277	226	10	226	10	75.5476	1205	7.28504	0	89.9816	4
366	1.59167	13.4167	26.6733	1402.39	25.9	-24.4	50.3	18.0333	-16.55	18.0333	-16.55	319	94	3	111.114	219	9	219	9	145.916	1058	13.3873	0	89.9817	5
367	1.70417	13.625	26.2524	1447.03	26.5	-25.4	51.9	18.6167	-17.1333	18.6167	-17.1333	297	87	3	110.837	204	9	204	9	307.405	934	13.0424	6.1	89.9137	4
368	0.5375	12.5917	22.7286	1619.24	27.2	-28.2	55.4	19.65	-20.45	19.65	-20.45	241	74	2	117.363	170	6	170	6	80.5377	590	9.64041	0	89.6962	4
369	0.516667	13.2833	23.4274	1654.77	27.8	-28.9	56.7	19.9667	-17.2833	19.9667	-20.9667	241	74	2	118.231	171	6	171	6	75.9638	585	13.1238	0	89.5519	5
370	1.77083	13.125	26.5688	1382.66	25.7	-23.7	49.4	17.9833	-16.1	17.9833	-16.1	331	99	3	112.947	229	9	229	9	344.358	1095	9.42604	0	89.8577	3
371	1.74167	13.2167	26.5395	1392.96	25.8	-24	49.8	18.05	-16.2833	18.05	-16.2833	328	96	3	110.696	224	10	224	10	68.9625	1067	14.3183	0	89.8673	1
372	1.71667	13.3667	26.4163	1414.26	26.1	-24.5	50.6	18.2667	-16.6167	18.2667	-16.6167	320	95	3	111.77	220	9	220	9	3.81407	1035	16.5188	0	89.7542	4
373	1.74167	13.45	26.6337	1405.52	26.1	-24.4	50.5	18.2167	-16.4667	18.2167	-16.4667	317	94	3	112.124	219	9	219	9	12.9946	1027	14.0398	0	89.723	3
374	1.7625	13.5417	26.8152	1399.37	26	-24.5	50.5	18.1833	-16.3667	18.1833	-16.3667	313	93	3	112.219	216	9	216	9	27.8973	1007	27.3326	0	89.8079	3
375	1.39583	13.4583	25.9813	1450.87	26.3	-25.5	51.8	18.3833	-17.4667	18.3833	-17.4667	315	91	3	107.96	212	10	212	10	235.222	1020	5.5541	6.7	89.9578	3
376	1.64583	13.6083	26.0198	1463.38	26.7	-25.6	52.3	18.75	-17.4167	18.75	-17.4167	301	89	2	110.977	206	8	206	8	341.952	960	8.84536	6.1	89.9605	5
377	1.625	13.7333	26.0595	1475.68	26.7	-26	52.7	18.8333	-17.65	18.8333	-17.65	298	87	2	110.291	204	8	204	8	277.883	932	8.9064	6.1	89.9437	2
378	0.5	13.2833	23.4274	1653	27.8	-28.9	56.7	19.9333	-17.3	19.9333	-20.9667	240	74	2	118.449	171	6	171	6	8.1301	585	13.079	0	89.7387	5
379	0.529167	13.3083	23.4715	1653.81	27.8	-28.9	56.7	19.9667	-20.95	19.9667	-20.95	245	74	2	116.289	172	6	172	6	45	581	6.59783	0	89.1291	5
380	1.325	13.1	26.572	1378.44	25.2	-24.1	49.3	17.5	-16.4667	17.5	-16.4667	347	102	3	110.177	236	10	236	10	320.315	1225	6.76815	0	89.9879	4
381	1.55833	13.2833	26.6199	1392.38	25.6	-24.3	49.9	17.8667	-16.4667	17.8667	-16.4667	331	98	3	111.38	227	10	227	10	241.26	1085	6.67183	6.1	89.9477	3
382	1.62083	13.2583	26.5698	1397.59	25.7	-24.2	49.9	17.9667	-16.4833	17.9667	-16.4833	328	98	3	112.301	226	9	226	9	349.931	1098	6.88922	0	89.966	3
383	1.33333	13.2	26.4529	1400.38	25.4	-24.5	49.9	17.7167	-16.7833	17.7167	-16.7833	335	98	3	110.471	229	10	229	10	329.526	1197	6.91114	0	89.9898	1
384	1.69583	13.3917	26.6236	1400.17	25.9	-24.4	50.3	18.1	-16.4667	18.1	-16.4667	321	95	3	111.908	221	9	221	9	4.39871	1023	10.8692	0	89.8583	2
385	1.07083	13.7083	25.8648	1498.57	26.4	-26.6	53	18.5	-18.4833	18.5	-18.4833	298	89	2	113.036	207	7	207	7	183.366	1020	4.27101	0	89.9783	5
386	1.07083	14.1917	25.7562	1550.33	27.5	-27.6	55.1	19.25	-19.0167	19.25	-19.0167	272	80	2	110.981	187	8	187	8	234.926	919	5.97196	0	89.9357	5
387	0.479167	13.1083	23.283	1643.44	27.6	-28.7	56.3	19.8	-17.25	19.8	-20.8333	242	74	2	117.91	171	6	171	6	186.34	583	8.60445	0	89.5919	4
388	1.02083	12.525	27.649	1255.44	22.9	-22.4	45.3	15.8	-15.0167	15.8	-15.0167	407	118	3	110.317	277	10	277	10	140.033	1330	9.01805	0	89.9979	2
389	1.63333	13.3333	26.5076	1402.04	25.8	-24.5	50.3	18.05	-16.55	18.05	-16.55	322	95	3	111.833	222	9	222	9	4.39871	1032	20.0731	8	89.9595	2
390	1.34583	13.475	25.8142	1469.55	26.5	-25.7	52.2	18.5	-17.7833	18.5	-17.7833	306	90	2	110.821	210	8	210	8	145.84	1013	7.58893	8	89.9454	2
391	1.43333	13.6	25.8065	1487.5	26.7	-26	52.7	18.75	-17.95	18.75	-17.95	301	89	2	111.218	207	8	207	8	353.418	1015	5.36476	0	89.9824	4
392	0.470833	13.375	23.5475	1655.54	27.8	-29	56.8	19.9167	-21.0333	19.9167	-21.0333	246	76	2	117.875	174	6	174	6	225	583	12.8117	0	88.6937	5
393	0.504167	13.2083	23.419	1644.4	27.6	-28.8	56.4	19.8167	-20.85	19.8167	-20.85	244	76	2	118.743	173	6	173	6	23.1986	576	13.411	0	89.7574	2
394	0.475	13.2167	23.4338	1648.38	27.6	-28.8	56.4	19.85	-17.25	19.85	-20.8833	247	77	2	120.697	178	6	178	6	95.7106	579	12.4322	6.7	89.8161	5
395	1.5625	13.225	26.6097	1392.82	25.5	-24.2	49.7	17.85	-16.4667	17.85	-16.4667	339	100	3	111.681	233	10	233	10	302.619	1115	4.73496	0	89.9378	3
396	1.27083	13.1583	26.6363	1393.77	25.1	-24.3	49.4	17.5	-16.7667	17.5	-16.7667	339	100	3	111.023	232	10	232	10	122.975	1169	8.34822	6.1	89.9849	3
397	1.25833	13.25	26.1858	1429.62	25.8	-24.8	50.6	17.9833	-17.2667	17.9833	-17.2667	318	95	2	113.036	221	8	221	8	43.1066	1095	6.60081	0	89.9784	3
398	1.375	13.3833	26.1393	1438.43	26.1	-25.1	51.2	18.2	-17.2833	18.2	-17.2833	315	93	2	111.222	216	8	216	8	131.532	1032	9.40415	6.7	89.9605	3
399	1.57083	13.8917	25.6778	1523.17	27.4	-26.7	54.1	19.4	-18.2	19.4	-18.2	282	82	3	108.779	191	9	191	9	281.31	824	11.9019	0	89.2753	3
400	0.4375	13.3583	23.4357	1657.77	27.8	-29.2	57	19.9167	-21.0667	19.9167	-21.0667	248	77	2	118.577	176	6	176	6	50.7106	585	5.68194	6.7	89.74	3
401	0.366667	13.0667	23.209	1650.89	27.4	-28.9	56.3	19.7833	-17.4167	19.7833	-21	255	80	2	122.097	185	6	185	6	334.983	566	5.40674	6.7	89.7768	5
402	1.44167	13.4333	26.7064	1404.3	25.5	-24.8	50.3	17.7833	-16.85	17.7833	-16.85	332	100	3	113.323	230	9	230	9	8.1301	1061	15.3603	0	89.8955	4
403	1.29583	13.4917	26.2484	1440.17	25.9	-25.5	51.4	18.0333	-17.4667	18.0333	-17.4667	331	99	3	112.325	228	9	228	9	213.69	1052	8.42338	0	89.8975	3
404	0.995833	13.4583	26.2858	1436.73	25.6	-25.6	51.2	17.7167	-17.6667	17.7167	-17.6667	331	99	3	112.325	228	9	228	9	194.763	1087	8.20115	0	89.9879	3
405	1.57917	13.7083	26.012	1478.02	26.7	-26	52.7	18.8167	-17.6833	18.8167	-17.6833	306	91	3	111.392	211	9	211	9	325.62	934	7.08893	0	89.8395	3
406	1.65833	13.6333	25.9189	1480.48	26.7	-25.9	52.6	18.95	-17.6167	18.95	-17.6167	307	89	3	108.677	208	9	208	9	50.7106	907	5.18483	0	89.74	3
407	0.3875	13.4417	23.5819	1656.03	27.7	-29.3	57	19.8333	-21.1	19.8333	-21.1	251	78	2	117.822	177	6	177	6	251.565	585	6.1884	8	88.8316	3
408	1.42917	13.025	28.7528	1236.06	23.2	-22.1	45.3	15.9833	-14.3667	15.9833	-14.3667	457	132	4	108.633	307	15	307	15	54.2461	1697	16.4786	6.6	89.98	2
409	1.39167	13.4	26.378	1425.92	25.7	-25.1	50.8	17.9833	-17.1833	17.9833	-17.1833	335	101	3	113.768	233	9	233	9	277.696	1066	7.92	0	89.901	3
410	1.47083	13.5583	25.7763	1487.4	26.6	-26	52.6	18.8	-17.9	18.8	-17.9	306	91	2	111.856	212	8	212	8	318.48	985	5.27423	0	89.9824	4
411	0.05	12.7833	22.7057	1647.91	27	-29.3	56.3	19.4	-17.7	19.4	-21.3167	273	85	2	121.106	198	7	198	7	310.914	546	8.1752	6.1	89.8138	4
412	6.69583	12.7917	28.8751	1192.7	27.1	-17.2	44.3	20.6333	-8.75	20.6333	-8.75	461	142	1	120.304	327	6	327	6	47.1553	923	10.5094	6.2	89.986	2
413	2.94583	12.475	27.3575	1262.19	24.9	-20.7	45.6	17.7667	-13.2333	17.7667	-13.2333	391	119	2	116.261	275	7	275	7	174.218	1271	7.27128	0	89.9884	2
414	3.34167	12.9667	27.7066	1297.32	25.9	-20.9	46.8	18.5833	-13.2667	18.5833	-13.2667	363	110	2	115.459	255	7	255	7	44.2748	1063	8.22275	6.6	89.9917	2
415	0.945833	13.4583	26.4407	1427.07	25.3	-25.6	50.9	17.5167	-17.6333	17.5167	-17.6333	343	103	3	112.088	236	9	236	9	187.872	1109	6.94059	0	89.9882	3
416	1.7375	13.7583	25.7647	1503.49	27.3	-26.1	53.4	19.2667	-17.8333	19.2667	-17.8333	297	89	2	113.224	207	8	207	8	321.116	899	5.87362	0	89.9072	4
417	2.1	13.0667	28.9086	1231.61	23.8	-21.4	45.2	16.6333	-13.6	16.6333	-13.6	446	130	3	111.121	304	11	304	11	57.2157	1568	14.9436	0	89.9737	2
418	1.01667	13.1833	26.314	1407.13	25.1	-25	50.1	17.4	-17.2333	17.4	-17.2333	357	106	3	110.943	244	10	244	10	266.82	1318	5.61237	0	89.9854	3
419	0.845833	13.475	26.4216	1440.66	25.2	-25.8	51	17.5167	-17.9167	17.5167	-17.9167	339	102	3	113.531	236	9	236	9	162.096	1127	6.58485	0	89.9459	3
420	0.783333	13.4833	26.4898	1441.51	25.1	-25.8	50.9	17.45	-18	17.45	-18	340	102	2	113.75	237	8	237	8	140.356	1119	7.1593	0	89.9594	3
421	1.14583	14.1083	25.9344	1535.28	27.1	-27.3	54.4	19.1167	-18.75	19.1167	-18.75	291	86	3	109.69	198	9	198	9	104.657	877	9.1017	0	89.945	2
422	0.666667	14	25.878	1532.56	26.6	-27.5	54.1	18.6333	-19.1833	18.6333	-19.1833	293	86	3	108.885	198	9	198	9	197.387	945	8.41172	0	89.9644	3
423	1.30833	13.5667	25.9898	1470.81	26.4	-25.8	52.2	18.4667	-17.8	18.4667	-17.8	320	96	2	112.712	222	8	222	8	25.4077	1027	6.25134	6.1	89.9583	4
424	1.59583	13.6417	26.0835	1466.82	26.7	-25.6	52.3	18.75	-17.45	18.75	-17.45	317	94	3	109.648	216	10	216	10	181.292	935	5.37914	0	89.9722	2
425	1.70417	13.775	25.9416	1493.31	27.1	-26	53.1	19.1333	-17.7333	19.1333	-17.7333	300	91	2	113.516	209	8	209	8	1.0544	918	7.26116	0	89.9773	5
426	1.025	13.2	26.2948	1409.25	25.1	-25.1	50.2	17.4167	-17.2833	17.4167	-17.2833	356	106	3	110.777	243	10	243	10	12.1715	1163	5.30629	8	89.9764	2
427	0.8875	13.3083	26.4054	1417.83	24.9	-25.5	50.4	17.3333	-17.5667	17.3333	-17.5667	352	105	3	111.72	242	10	242	10	206.704	1134	10.04	0	89.98	4
428	0.866666	13.2833	26.3036	1428.55	24.9	-25.6	50.5	17.4167	-17.7333	17.4167	-17.7333	353	105	3	111.662	243	10	243	10	165.7	1139	17.1023	0	89.9298	3
429	0.808333	13.3667	26.2092	1442.1	25.3	-25.7	51	17.55	-17.9667	17.55	-17.9667	339	102	3	113.531	236	9	236	9	289.558	1125	4.85216	0	89.9771	3
430	1.25417	13.5583	26.0737	1464.61	26.3	-25.7	52	18.35	-17.7667	18.35	-17.7667	323	97	2	112.961	224	8	224	8	40.3331	1036	5.45369	6.1	89.9469	3
431	1.40833	13.5333	25.9757	1467.79	26.5	-25.6	52.1	18.55	-17.65	18.55	-17.65	321	96	2	112.424	222	8	222	8	307.134	1021	8.63243	0	89.983	3
432	0.866667	14.15	26.107	1526.77	26.8	-27.4	54.2	18.7833	-18.8833	18.7833	-18.8833	296	88	3	110.54	202	9	202	9	191.201	911	8.69882	0	89.9821	5
433	0.645833	13.2417	26.4305	1408.25	24.5	-25.6	50.1	16.9667	-17.6833	16.9667	-17.6833	362	107	3	111.18	248	10	248	10	178.695	1171	7.88119	6.1	89.9906	3
434	1.40833	13.55	26.1079	1460.56	26.4	-25.5	51.9	18.4667	-17.5667	18.4667	-17.5667	326	98	3	112.034	225	10	225	10	110.376	991	5.46839	0	89.901	3
435	1.1875	14.175	26.057	1530.01	27.1	-27.3	54.4	19.1	-18.65	19.1	-18.65	295	87	3	109.351	200	9	200	9	162.216	851	9.63202	0	89.9336	2
436	1.2625	13.6083	25.2006	1527.62	26.9	-27.1	54	19.1167	-18.5833	19.1167	-18.5833	334	92	3	99.3235	210	11	210	11	86.9872	828	5.28944	0	89.8058	4
437	0.320833	13.1583	26.2641	1409.45	24.2	-25.9	50.1	16.65	-18.0167	16.65	-18.0167	371	111	3	112.837	257	10	257	10	305.096	1342	11.1209	8	89.9591	2
438	0.5	13.25	26.3419	1417	24.4	-25.9	50.3	16.8833	-17.9667	16.8833	-17.9667	363	109	3	112.213	250	10	250	10	320.404	1207	9.60813	0	89.9648	2
439	0.120833	13.2583	26.5698	1407.86	23.9	-26	49.9	16.4	-18.1833	16.4	-18.1833	371	111	3	111.716	255	10	255	10	185.826	1295	5.62163	6.6	89.9812	3
440	1.47917	13.7083	26.1111	1473.95	26.6	-25.9	52.5	18.7	-17.6667	18.7	-17.6667	318	96	2	113.397	222	8	222	8	84.5226	941	7.64628	0	89.9496	5
441	1.52917	13.7583	26.1069	1481	26.7	-26	52.7	18.8167	-17.7333	18.8167	-17.7333	318	96	3	112.171	220	9	220	9	349.216	927	9.25412	6.1	89.9136	2
442	0.325	13.4833	23.6965	1652.03	27.5	-29.4	56.9	19.6667	-21.1167	19.6667	-21.1167	267	85	2	118.744	189	6	189	6	288.435	610	10.0923	0	89.6105	2
443	1.3	13.3667	26.2092	1434.03	25.9	-25.1	51	18.1	-17.2667	18.1	-17.2667	336	101	3	111.582	231	10	231	10	63.166	1057	6.36093	6.6	89.9871	3
444	1.49167	13.95	26.0748	1499.39	27	-26.5	53.5	18.9667	-18.0333	18.9667	-18.0333	318	96	3	112.171	220	9	220	9	354.806	911	13.0972	0	89.8327	2
445	1.4125	14.0417	25.955	1516.56	27.1	-27	54.1	19.0667	-18.3667	19.0667	-18.3667	307	93	2	113.868	215	8	215	8	0	880	4.94569	0	89.769	5
446	0.9	14.3	26.1426	1538.16	27	-27.7	54.7	18.9	-19.05	18.9	-19.05	300	90	3	110.819	205	9	205	9	173.254	875	6.00261	0	89.9803	1
447	-0.154167	13.275	23.2895	1661.52	27.1	-29.9	57	19.3167	-18.1	19.3167	-21.6833	273	87	2	120.332	196	7	196	7	334.654	645	4.52635	8	89.9121	3
448	0.125	12.9667	26.1953	1396.22	23.8	-25.7	49.5	16.3167	-17.9833	16.3167	-17.9833	380	114	3	112.721	263	10	263	10	282.24	1315	6.15202	6.6	89.9809	3
449	1.14167	13.3833	26.3971	1423.56	25.7	-25	50.7	17.8333	-17.2667	17.8333	-17.2667	346	103	3	110.673	237	10	237	10	158.515	1089	8.74834	0	89.9817	2
450	1.525	13.2833	26.2516	1425.49	26	-24.6	50.6	18.2167	-16.9333	18.2167	-16.9333	336	103	3	113.741	234	10	234	10	59.3354	1023	6.94791	0	89.9906	2
451	1.49167	13.7833	26.1048	1480.17	26.7	-26.1	52.8	18.7667	-17.7667	18.7667	-17.7667	322	97	3	112.356	223	9	223	9	344.358	934	13.6867	6.1	89.9288	3
452	1.1	14.2167	25.8016	1547.61	27.3	-27.8	55.1	19.1667	-19.0333	19.1667	-19.0333	298	91	3	113.853	208	9	208	9	29.7449	843	6.23227	6.1	89.7708	5
453	0.975	14.3833	26.1992	1540.64	27.1	-27.8	54.9	18.9833	-19.0333	18.9833	-19.0333	299	90	3	111.327	205	9	205	9	95.6307	863	5.35261	0	89.9482	4
454	0.7625	14.3083	26.1578	1543.31	26.8	-27.9	54.7	18.7833	-19.3	18.7833	-19.3	302	91	3	111.071	207	10	207	10	85.6013	883	4.68924	0	89.9646	5
455	0.0166667	13.35	23.7123	1629.25	26.8	-29.5	56.3	19.1333	-21.1	19.1333	-21.1	279	87	2	115.853	195	8	195	8	242.65	643	19.2124	8	89.9434	2
456	-0.0041666	12.925	23.0804	1645.81	27	-29	56	19.3167	-21.2333	19.3167	-21.2333	290	88	2	115.36	202	7	202	7	1.90915	619	5.03716	8	89.9384	3
457	-0.933333	12.8	26.8908	1346.3	22	-25.6	47.6	14.7667	-18.2333	14.7667	-18.2333	399	118	3	111.034	274	11	274	11	175.156	1435	1.08736	0	89.9963	2
458	1.25	13.4167	26.5152	1422.19	25.7	-24.9	50.6	17.9167	-17.15	17.9167	-17.15	342	105	3	114.157	239	10	239	10	114.353	1102	6.93543	6.1	89.9823	3
459	1.48333	13.4	26.4822	1419.8	25.9	-24.7	50.6	18.1167	-16.9	18.1167	-16.9	344	104	3	111.846	237	10	237	10	27.8973	1021	9.91511	0	89.9039	2
460	1.5125	13.2417	26.2731	1419.42	25.8	-24.6	50.4	18.1167	-16.8667	18.1167	-16.8667	352	104	3	109.035	239	11	239	11	53.3659	1014	9.39946	0	89.9747	2
461	1.4875	13.3917	26.3615	1424.63	26.1	-24.7	50.8	18.2167	-16.9333	18.2167	-16.9333	339	102	3	111.767	234	10	234	10	215.417	991	8.82983	7.4	89.9833	2
462	1.53333	13.6333	26.2179	1460.82	26.5	-25.5	52	18.6	-17.4333	18.6	-17.4333	327	99	3	112.751	227	9	227	9	295.71	941	13.4265	0	89.9589	3
463	1.1625	13.9917	25.7673	1532.72	27.1	-27.2	54.3	19.0333	-18.7833	19.0333	-18.7833	305	92	3	112.22	211	9	211	9	144.462	854	9.09279	0	89.8926	2
464	1.05833	14.25	25.8621	1546.07	27.2	-27.9	55.1	19.0833	-19.0833	19.0833	-19.0833	302	92	3	113.085	210	9	210	9	210.964	845	8.42994	0	89.8416	5
465	1.02083	14.2417	25.9411	1540.91	27.1	-27.8	54.9	19.0167	-19.0333	19.0167	-19.0333	306	91	3	110.786	210	9	210	9	334.983	840	8.34626	0	89.8884	4
466	0.795833	14.4083	26.2447	1538.13	26.9	-28	54.9	18.7833	-19.1833	18.7833	-19.1833	308	92	3	110.509	211	10	211	10	150.945	871	5.14984	0	89.9551	5
467	0.633333	14.2167	26.0856	1536.14	26.6	-27.9	54.5	18.6	-19.3167	18.6	-19.3167	307	92	3	111.227	211	10	211	10	123.69	901	4.69535	0	89.9634	4
468	-0.208334	13.3667	23.616	1638.38	26.8	-29.8	56.6	19.0167	-21.4167	19.0167	-21.4167	280	88	2	117.646	198	7	198	7	238.325	675	10.4497	8	89.9331	2
469	4.62917	13.2083	27.8657	1318.86	27.6	-19.8	47.4	20.1	-12.2667	20.1	-12.2667	402	117	4	106.933	268	13	268	13	192.295	811	6.76568	8	89.9769	3
470	1.33333	13.5333	26.484	1433.62	26	-25.1	51.1	18.15	-17.2	18.15	-17.2	342	102	3	110.54	234	10	234	10	318.979	1041	4.91247	6.1	89.9887	3
471	1.13333	13.7	25.947	1489.12	26.4	-26.4	52.8	18.4667	-18.2167	18.4667	-18.2167	326	100	2	114.742	229	8	229	8	242.103	948	5.34199	6.1	89.936	4
472	1.1625	14.075	25.9686	1524.75	27	-27.2	54.2	18.9333	-18.6833	18.9333	-18.6833	304	93	2	114.353	213	8	213	8	48.1798	859	8.58121	0	89.8551	3
473	0.995833	14.3083	26.0152	1541.48	27.1	-27.9	55	19	-19.0667	19	-19.0667	306	92	3	112.272	212	9	212	9	277.431	839	5.96078	0	89.8407	3
474	0.870833	14.3417	26.3634	1520.9	26.6	-27.8	54.4	18.65	-18.8833	18.65	-18.8833	303	92	3	113.243	211	9	211	9	348.69	836	4.6809	0	89.2753	2
475	0.733333	14.35	26.1384	1536.5	26.8	-28.1	54.9	18.7167	-19.2333	18.7167	-19.2333	308	93	3	111.431	212	10	212	10	162.361	876	5.05981	0	89.9838	5
476	0.6125	14.3083	26.1578	1538.64	26.7	-28	54.7	18.6333	-19.3833	18.6333	-19.3833	307	93	3	112.687	213	9	213	9	35.9605	937	4.88809	0	89.9414	5
477	-0.475	13.15	23.1922	1653.73	26.6	-30.1	56.7	18.9167	-21.8833	18.9167	-21.8833	304	90	3	112.165	209	10	209	10	293.199	655	5.12928	8	89.903	3
478	-0.604167	12.8583	22.7179	1657.93	26.5	-30.1	56.6	18.7833	-18.5833	18.7833	-22.0833	301	92	2	119.946	218	7	218	7	163.179	648	4.38533	0	89.9177	3
479	3.8625	13.1917	28.1272	1298.61	26.6	-20.3	46.9	19.1667	-12.6833	19.1667	-12.6833	384	117	3	115.115	269	10	269	10	173.845	929	9.85661	0	89.982	5
480	1.40833	13.6667	26.0814	1475.9	26.6	-25.8	52.4	18.65	-17.7167	18.65	-17.7167	327	100	3	114.117	229	9	229	9	28.4127	929	12.9643	0	89.9467	4
481	1.07917	14.1417	25.9005	1532.76	27.1	-27.5	54.6	18.9667	-18.8667	18.9667	-18.8667	309	95	2	114.959	217	8	217	8	74.0546	863	12.4873	0	89.7462	4
482	1.02917	14.1917	25.8972	1539.21	27.1	-27.7	54.8	19	-19	19	-19	308	96	2	115.032	216	8	216	8	71.565	855	7.05259	0	89.7079	4
483	0.970833	14.3083	25.9209	1551.04	27.2	-28	55.2	19.0667	-19.2333	19.0667	-19.2333	308	94	2	113.217	214	8	214	8	217.875	845	6.09008	0	89.6759	5
484	0.825	14.3	26	1545.57	27	-28	55	18.8833	-19.2833	18.8833	-19.2833	308	94	3	113.104	214	9	214	9	272.726	895	12.3818	0	89.9561	5
485	-0.533333	13.3167	23.4448	1646.76	26.6	-30.2	56.8	18.7667	-18.4333	18.7667	-21.85	287	91	2	118.889	204	7	204	7	143.673	712	8.53163	6.7	89.9562	2
486	-0.55	13.1167	23.1743	1651.67	26.5	-30.1	56.6	18.8167	-21.9333	18.8167	-21.9333	304	90	3	112.165	209	10	209	10	332.354	667	4.2121	8	89.9221	3
487	0.654167	13.425	26.85	1403.24	24.7	-25.3	50	17.0333	-17.4667	17.0333	-17.4667	371	112	3	112.584	257	10	257	10	198.883	1169	4.91475	6.6	89.9909	3
488	1.14167	14	26.0223	1507.81	26.8	-27	53.8	18.7667	-18.45	18.7667	-18.45	326	98	3	110.882	223	10	223	10	59.9314	869	4.55024	8	89.8317	3
489	0.679167	14.375	26.1364	1543.51	26.9	-28.1	55	18.7167	-19.4167	18.7167	-19.4167	311	96	3	113.656	216	9	216	9	150.619	894	5.363	0	89.9729	5
490	1.82917	13.2417	27.7022	1332.09	24.9	-22.9	47.8	17.45	-15.2833	17.45	-15.2833	380	115	3	113.287	264	11	264	11	38.6403	1123	10.8814	6.6	89.992	3
491	1.00833	13.5667	27.0252	1400.24	25.1	-25.1	50.2	17.3667	-17.1167	17.3667	-17.1167	369	112	3	113.784	258	10	258	10	251.362	1223	11.3053	6.6	89.9896	3
492	0.675	13.6667	27.0092	1411.64	24.9	-25.7	50.6	17.1333	-17.6167	17.1333	-17.6167	374	113	3	113.048	260	10	260	10	199.558	1152	5.05088	6.6	89.9885	3
493	1.25417	14.0417	26.1971	1500.88	26.8	-26.8	53.6	18.7667	-18.25	18.7667	-18.25	321	100	2	115.531	226	8	226	8	352.569	902	7.65725	0	89.8407	3
494	1.24167	14.0833	26.1286	1507.05	26.9	-27	53.9	18.8	-18.35	18.8	-18.35	319	99	2	115.304	224	8	224	8	8.1301	890	4.75307	0	89.7387	3
495	1.125	14.1333	26.0763	1518.25	26.9	-27.3	54.2	18.85	-18.6167	18.85	-18.6167	315	97	2	114.669	221	8	221	8	0	861	8.55174	0	88.153	2
496	0.85	14.35	26.0909	1540.02	27	-28	55	18.85	-19.1833	18.85	-19.1833	312	96	3	113.466	217	9	217	9	224.318	876	9.05762	0	89.9689	4
497	0.75	14.3833	26.1041	1547.37	27	-28.1	55.1	18.8167	-19.4	18.8167	-19.4	311	96	3	114.328	218	9	218	9	156.038	881	5.27649	0	89.9375	3
498	-0.4375	13.5083	23.9086	1632.46	26.6	-29.9	56.5	18.7167	-18.1667	18.7167	-21.5333	289	92	2	117.867	204	7	204	7	19.204	730	8.68848	0	89.9608	3
499	-0.625	13.25	23.4099	1653.99	26.5	-30.1	56.6	18.75	-18.6833	18.75	-21.9667	290	91	2	119.744	207	6	207	7	328.392	711	4.91427	8	89.9395	2
500	-0.845833	13.1083	23.1596	1660.52	26.3	-30.3	56.6	18.5833	-18.9333	18.5833	-22.3	294	92	2	121.004	213	6	213	7	6.67989	741	5.34395	0	89.9669	3
501	4.49167	13.0833	27.5439	1326.31	27.3	-20.2	47.5	20.0333	-12.5333	20.0333	-12.5333	387	117	2	112.86	267	9	267	9	313.375	855	9.9792	0	89.9815	2
502	1.31667	13.8	26.6409	1446.74	26.1	-25.7	51.8	18.2333	-17.45	18.2333	-17.45	340	105	3	115.217	239	10	239	10	111.801	968	9.5382	0	89.6569	5
503	1.19167	14.0833	26.032	1514.88	26.9	-27.2	54.1	18.8333	-18.5333	18.8333	-18.5333	318	100	2	116.689	225	8	225	8	276.34	883	4.98163	6.1	89.5919	4
504	0.729167	14.4083	26.197	1546.49	26.9	-28.1	55	18.75	-19.4167	18.75	-19.4167	316	98	3	114.257	221	9	221	9	303.111	886	8.64046	0	89.9327	5
505	-0.5	13.3833	23.4795	1654.26	26.7	-30.3	57	18.85	-18.5167	18.85	-21.9333	287	91	2	119.479	204	7	204	7	347.535	693	4.99375	8	89.962	2
506	2.97083	13.1583	28.4197	1280.87	25.3	-21	46.3	18.1	-13.3167	18.1	-13.3167	391	123	2	119.13	280	7	280	7	157.578	1151	7.36579	0	89.9938	3
507	1.49167	13.75	26.908	1419.22	26	-25.1	51.1	18.1667	-16.8333	18.1667	-16.8333	341	107	3	117.111	242	9	242	9	352.304	993	33.2156	0	89.901	1
508	1.175	14.0833	26.1286	1508.93	26.8	-27.1	53.9	18.7667	-18.4667	18.7667	-18.4667	321	100	2	116.051	227	8	227	8	329.036	885	4.84097	6.1	89.6831	5
509	0.895833	14.225	26.2454	1513	26.6	-27.6	54.2	18.55	-18.8	18.55	-18.8	315	98	3	115.339	221	9	221	9	251.565	843	5.84618	0	89.7079	2
510	0.691667	14.3167	26.1253	1537.32	26.8	-28	54.8	18.6167	-19.3167	18.6167	-19.3167	316	99	2	115.896	223	8	223	8	244.926	913	9.55835	0	89.9693	5
511	-0.629167	13.2917	23.4008	1650.39	26.4	-30.4	56.8	18.6833	-18.65	18.6833	-22	291	93	2	120.825	209	6	209	7	151.113	691	19.9251	8.2	89.9442	2
512	-0.608333	13.15	22.9494	1664.63	26.4	-30.9	57.3	18.75	-22.3333	18.75	-22.3333	313	94	2	116.914	223	9	223	9	21.3706	604	16.6303	8	89.8504	4
513	1.44167	13.7833	26.8681	1422.5	26	-25.3	51.3	18.1333	-16.9667	18.1333	-16.9667	355	109	3	113.563	247	10	247	10	53.9726	988	23.8874	0	89.8642	2
514	1.22083	13.7583	26.5605	1446.46	26	-25.8	51.8	18.1167	-17.5667	18.1167	-17.5667	338	105	3	115.492	238	9	238	9	0	939	5.3768	0	89.8579	3
515	-0.608333	13.15	23.357	1646.74	26.3	-30	56.3	18.65	-18.6	18.65	-21.8667	295	92	2	119.754	211	6	211	7	335.726	710	6.64315	6.1	89.978	2
516	-0.566667	13.15	23.1107	1654.19	26.5	-30.4	56.9	18.75	-18.6	18.75	-22.0167	296	92	2	119.537	212	7	212	7	83.1572	662	7.94461	8	89.9266	2
517	-0.945833	13.1917	23.1027	1668.52	26.4	-30.7	57.1	18.5333	-19.1667	18.5333	-22.55	300	93	2	121.383	218	6	218	7	335.136	719	6.978	0	89.9182	3
518	-1	13.4333	22.9238	1712.57	26.5	-32.1	58.6	18.7833	-19.6833	18.7833	-23.45	313	96	2	121.601	229	6	229	8	163.179	597	12.5032	8	89.9177	3
519	-1.04167	12.8333	22.4359	1668.79	25.8	-31.4	57.2	18.3167	-19.2	18.3167	-22.8	319	97	2	121.873	232	6	232	7	340.989	562	4.98287	6.1	89.9706	3
520	1.25417	13.8583	26.7535	1441.76	25.9	-25.9	51.8	18.1167	-17.45	18.1167	-17.45	349	108	3	114.111	243	10	243	10	308.66	975	13.3384	8.1	89.9038	3
521	1.03333	14.1167	26.0455	1512.05	26.8	-27.4	54.2	18.7	-18.6333	18.7	-18.6333	326	101	3	114.482	228	9	228	9	65.556	854	9.64319	0	89.6942	2
522	0.7	14.4	26.3254	1524.55	26.7	-28	54.7	18.5	-19.1333	18.5	-19.1333	320	99	3	113.824	223	11	223	11	184.086	858	14.4677	0	89.9561	5
523	-0.570833	14.1083	24.6219	1646.87	26.7	-30.6	57.3	18.65	-18.5833	18.65	-21.9167	289	93	2	117.781	203	7	203	8	348.69	720	8.72945	8	89.7584	2
524	-0.583333	13.5667	23.9694	1635.17	26.4	-30.2	56.6	18.55	-21.75	18.55	-21.75	308	94	3	112.276	210	9	210	9	255.964	704	4.97637	8	89.7759	2
525	-0.716667	13.1833	23.3333	1648.08	26.3	-30.2	56.5	18.55	-18.75	18.55	-22.0167	295	92	1	120.724	213	5	213	7	351.027	741	4.33605	6.1	89.952	2
526	-0.95	13.35	22.8596	1704.09	26.5	-31.9	58.4	18.7833	-19.6	18.7833	-23.25	311	95	2	121.645	227	6	227	8	1.97493	625	4.91512	8	89.8727	3
527	-1.00417	13.3917	22.8527	1710.74	26.5	-32.1	58.6	18.7667	-19.7333	18.7667	-23.4333	311	95	2	121.645	227	6	227	8	3.50353	618	5.14862	8	89.9247	2
528	-0.941667	13.4	22.8279	1714.66	26.6	-32.1	58.7	18.8667	-19.6667	18.8667	-23.4333	313	95	2	120.465	227	7	227	9	264.289	566	19.6729	8	89.9081	3
529	1.10417	13.875	26.6827	1449.97	25.9	-26.1	52	18.05	-17.7	18.05	-17.7	352	109	3	115.006	247	9	247	9	263.29	1008	9.88611	8	89.8921	3
530	1.20417	13.825	26.5865	1453.67	26	-26	52	18.1833	-17.6667	18.1833	-17.6667	350	107	3	113.703	244	10	244	10	322.595	962	8.89398	8.1	89.8273	2
531	1.15833	13.7667	26.4235	1454.82	26	-26.1	52.1	18.15	-17.7167	18.15	-17.7167	347	107	3	114.01	242	10	242	10	294.444	955	8.95403	6.1	89.8471	3
532	1.00833	13.8667	26.3625	1471.14	26.2	-26.4	52.6	18.2	-18.0667	18.2	-18.0667	337	105	2	115.857	238	8	238	8	140.711	974	4.48408	0	89.87	3
533	1.11667	14.0667	26.2438	1496.46	26.6	-27	53.6	18.6	-18.3333	18.6	-18.3333	330	103	3	114.848	231	9	231	9	0	867	9.68217	6.9	89.8768	3
534	0.966667	14.0333	25.9877	1510.43	26.6	-27.4	54	18.5833	-18.7	18.5833	-18.7	330	102	3	114.026	230	9	230	9	350.538	857	7.42362	0	89.6962	2
535	0.820833	14.275	26.3863	1509.44	26.4	-27.7	54.1	18.4	-18.85	18.4	-18.85	321	102	3	116.721	227	9	227	9	213.69	851	7.58418	0	89.4876	3
536	-0.845833	13.9583	24.2754	1652.34	26.4	-31.1	57.5	18.4333	-18.95	18.4333	-22.3	300	95	2	116.255	209	8	209	9	215.538	726	8.81018	8	89.5704	2
537	-0.795833	13.1917	23.3068	1648.29	26.2	-30.4	56.6	18.45	-18.85	18.45	-22.1333	298	93	2	120.174	214	6	214	7	165.964	730	4.19692	6.1	89.9552	2
538	-0.666667	13.2333	23.1352	1665.26	26.5	-30.7	57.2	18.75	-18.8833	18.75	-22.3	298	92	2	119.069	213	7	213	9	255.964	665	6.2866	8	89.5519	3
539	0.908333	13.8667	26.718	1449.4	25.6	-26.3	51.9	17.8	-17.9	17.8	-17.9	362	111	3	113.784	252	10	252	10	222.614	1034	9.82226	8	89.9456	3
540	1.15833	13.8	26.3359	1463.47	26.2	-26.2	52.4	18.25	-17.85	18.25	-17.85	342	107	2	116.646	242	8	242	8	273.013	950	16.7221	6.1	89.9514	3
541	1.14167	13.9167	26.3573	1476.69	26.3	-26.5	52.8	18.3833	-18.05	18.3833	-18.05	340	106	2	115.73	239	8	239	8	18.4349	942	8.4508	6.1	89.7663	3
542	1.1	13.8667	26.2626	1476.74	26.3	-26.5	52.8	18.3333	-18.0833	18.3333	-18.0833	337	105	2	116.024	238	8	238	8	337.38	934	4.72993	0	89.8579	3
543	0.9	14.1667	25.9463	1529.22	26.9	-27.7	54.6	18.7333	-19	18.7333	-19	327	101	3	114.416	229	10	229	10	34.6242	882	13.643	6.1	89.9638	3
544	-0.7375	13.1917	23.2248	1653.77	26.3	-30.5	56.8	18.5333	-18.8333	18.5333	-22.2167	303	93	2	119.192	217	7	217	9	0	656	5.94741	8	88.153	3
545	-0.670833	12.8583	22.839	1642.29	26.1	-30.2	56.3	18.4833	-18.65	18.4833	-22	304	93	2	119.015	218	8	218	9	32.4712	655	10.2928	0	89.7166	4
546	-0.879167	13.0417	22.8801	1662.57	26.4	-30.6	57	18.5167	-19.05	18.5167	-22.4167	303	94	2	121.429	220	6	220	7	150.88	688	17.965	0	89.9783	3
547	-1.07917	13.125	22.9058	1673.56	26.4	-30.9	57.3	18.4333	-19.4	18.4333	-22.75	304	94	2	121.317	221	6	221	7	249.444	723	10.0472	0	89.7837	2
548	-0.7125	13.1083	22.9167	1662.95	26.4	-30.8	57.2	18.6833	-18.7167	18.6833	-22.3333	320	95	2	116.372	227	9	227	9	142.125	624	7.97628	8	89.6759	2
549	-0.8375	13.225	22.7234	1696.19	26.6	-31.6	58.2	18.8167	-23.0333	18.8167	-23.0333	321	95	2	116.953	228	9	228	9	224.091	594	5.29595	8	89.9585	4
550	-1.03333	13.3167	22.8416	1703.88	26.4	-31.9	58.3	18.6833	-19.6833	18.6833	-23.3333	316	96	2	121.233	230	6	230	7	60.4222	628	5.00305	8	89.9131	3
551	4.07083	13.325	28.4115	1298.5	26.6	-20.3	46.9	19.3833	-12.4833	19.3833	-12.4833	365	117	1	121.786	266	6	266	6	57.8407	953	7.99347	0	89.9813	4
552	1.12083	13.8583	26.2966	1473.34	26.3	-26.4	52.7	18.3167	-18.0167	18.3167	-18.0167	343	107	2	116.183	242	8	242	8	355.236	952	12.5193	0	89.8466	3
553	1.07917	13.825	26.3836	1464.5	26.1	-26.3	52.4	18.1833	-17.9333	18.1833	-17.9333	336	106	2	117.241	239	8	239	8	324.462	926	7.98696	6.6	89.8568	3
554	1.07083	13.9583	26.1882	1491.85	26.5	-26.8	53.3	18.4667	-18.3167	18.4667	-18.3167	335	106	2	117.139	238	8	238	8	3.17983	901	6.47144	0	89.8975	3
555	0.841667	14.2833	26.208	1520.07	26.7	-27.8	54.5	18.5667	-18.9667	18.5667	-18.9667	325	103	3	116.324	229	9	229	9	276.34	855	20.066	0	89.5919	4
556	-0.820833	14.0917	24.5928	1638.26	26.3	-31	57.3	18.25	-22.1167	18.25	-22.1167	299	95	3	115.468	208	9	208	9	297.759	730	12.9121	8	89.9139	4
557	-0.7375	13.1417	22.9348	1665.15	26.4	-30.9	57.3	18.65	-22.4167	18.65	-22.4167	321	95	2	116.427	228	9	228	9	187.125	618	7.98354	8	89.8854	2
558	6.3625	12.6083	27.0565	1330.78	28.6	-18	46.6	21.85	-10.8167	21.85	-10.8167	374	111	3	109.23	253	12	253	12	21.8014	555	14.4946	6.7	89.8284	2
559	-0.279167	13.225	27.6096	1343.67	22.8	-25.1	47.9	15.4167	-17.5833	15.4167	-17.5833	431	125	4	106.285	287	14	287	14	218.042	1388	1.71987	0	89.9968	2
560	0.7625	13.575	26.8812	1412.03	25	-25.5	50.5	17.2667	-17.5	17.2667	-17.5	378	116	3	113.642	263	10	263	10	167.471	1129	7.20881	6.9	89.9332	3
561	0.95	13.8167	26.3175	1468.41	26	-26.5	52.5	18.0833	-18.1167	18.0833	-18.1167	350	109	2	115.671	246	8	246	8	288.435	985	4.99605	6.6	89.9513	3
562	0.983333	13.85	26.2311	1477.67	26.2	-26.6	52.8	18.2333	-18.1833	18.2333	-18.1833	341	108	2	117.844	243	8	243	8	315	937	12.4378	6.6	89.9157	3
563	0.833333	14.3167	26.2691	1519	26.7	-27.8	54.5	18.55	-18.95	18.55	-18.95	326	104	3	117.339	231	9	231	9	288.435	857	9.38007	0	89.4157	3
564	-1.07083	14.0083	24.4474	1650.8	26.2	-31.1	57.3	18.1667	-19.1833	18.1667	-22.4833	309	97	3	115.708	215	9	215	10	230.44	757	6.53539	8	89.8761	3
565	-0.791667	13.6833	24.2183	1634.43	26.2	-30.3	56.5	18.3	-18.65	18.3	-21.9333	310	95	3	114.301	215	10	215	10	315	734	5.12894	0	89.8258	3
566	-1.14167	13.15	22.9094	1677.73	26.3	-31.1	57.4	18.4	-19.5333	18.4	-22.8833	307	95	2	121.561	223	6	223	7	285.255	716	9.02533	0	89.6759	3
567	-0.804167	13.175	22.7941	1684.23	26.5	-31.3	57.8	18.75	-19.1333	18.75	-22.7833	313	96	2	121.07	228	7	228	8	18.4349	619	13.4842	8	89.8539	3
568	-0.916667	13.3	22.6962	1709	26.6	-32	58.6	18.8333	-19.6167	18.8333	-23.3167	322	95	2	117.712	230	8	230	9	195.461	579	5.70305	0	89.9242	4
569	3.775	13.9167	29.1754	1303.51	26.7	-21	47.7	19.15	-12.8167	19.15	-12.8167	376	118	2	118.75	270	7	270	7	247.537	800	8.889	0	89.9836	4
570	0.770833	13.625	26.8738	1421.2	25	-25.7	50.7	17.3167	-17.6333	17.3167	-17.6333	374	115	3	114.738	263	10	263	10	198.02	1067	3.42018	6.1	89.9577	3
571	0.816667	14.3333	26.348	1514.73	26.6	-27.8	54.4	18.4833	-18.9	18.4833	-18.9	327	104	3	117.675	233	9	233	9	18.4349	859	6.958	6.1	89.4157	3
572	0.820833	14.4417	26.5961	1507.83	26.5	-27.8	54.3	18.3833	-18.8167	18.3833	-18.8167	327	104	3	116.693	231	9	231	9	188.13	859	14.1991	0	89.4774	2
573	0.5375	14.3083	26.3021	1517.45	26.4	-28	54.4	18.2667	-19.2	18.2667	-19.2	331	103	3	114.367	231	11	231	11	225	882	14.0897	0	89.6734	2
574	0.375	14.3	26.3352	1518.54	26.2	-28.1	54.3	18.1167	-19.3667	18.1167	-19.3667	334	104	3	114.311	233	11	233	11	183.447	894	6.49049	0	89.9556	3
575	-0.9375	14.3083	24.9709	1638.61	26.3	-31	57.3	18.15	-18.95	18.15	-22.2167	308	98	3	115.043	213	9	213	10	235.305	756	6.60987	8	89.7663	2
576	-0.745834	13.0417	22.6812	1676.29	26.3	-31.2	57.5	18.6667	-18.9667	18.6667	-22.7	314	95	2	120.498	228	8	228	9	21.0375	581	26.4369	0	89.9116	2
577	5.61667	13.1	27.7542	1325.84	28.2	-19	47.2	21.1167	-11.4333	21.1167	-11.4333	395	119	3	111.448	271	11	271	11	206.966	688	9.16265	6.7	89.9711	4
578	3.8625	13.975	29.1146	1309.34	26.9	-21.1	48	19.35	-12.8167	19.35	-12.8167	374	118	2	118.549	268	7	268	7	22.8498	812	8.47963	0	89.9786	5
579	0.729167	13.675	26.709	1441.2	25.2	-26	51.2	17.5333	-17.9333	17.5333	-17.9333	363	113	3	114.829	254	10	254	10	28.1416	1020	13.1749	6.6	89.9242	1
580	0.458333	14.3167	26.4145	1512.56	26.2	-28	54.2	18.1333	-19.2167	18.1333	-19.2167	335	105	3	114.615	234	11	234	11	114.444	888	5.83003	0	89.6942	3
581	-0.995833	13.1417	23.0152	1665	26	-31.1	57.1	18.35	-19.2833	18.35	-22.6667	307	94	2	118.811	220	7	220	9	266.186	663	4.10865	0	89.7542	2
582	-1.0625	13.325	22.7778	1716.01	26.5	-32	58.5	18.75	-19.8	18.75	-23.55	319	96	2	119.757	230	8	230	9	217.875	581	15.3393	8	89.919	3
583	-1.375	13.3667	23.2464	1680.01	25.8	-31.7	57.5	18.0833	-19.7333	18.0833	-23.2667	338	101	2	119.958	245	6	245	8	153.8	678	11.6493	0	89.9474	3
584	0.758333	14.1667	26.0896	1520.4	26.7	-27.6	54.3	18.5	-19.0167	18.5	-19.0167	335	105	3	115.87	236	9	236	9	283.201	867	7.02706	0	89.9556	4
585	0.679167	14.375	26.4733	1509.92	26.4	-27.9	54.3	18.3	-18.9833	18.3	-18.9833	330	105	3	117.374	234	9	234	9	45	864	17.0933	0	89.1291	4
586	0.475	14.3167	26.3174	1516.69	26.3	-28.1	54.4	18.1833	-19.25	18.1833	-19.25	335	106	3	116.655	237	9	237	9	290.733	924	14.1122	0	89.9805	5
587	0.441667	14.3333	26.3966	1515.88	26.2	-28.1	54.3	18.15	-19.2833	18.15	-19.2833	337	106	3	114.954	236	11	236	11	241.699	885	6.63262	0	89.8749	3
588	-1.14167	13.9667	26.1548	1511.83	24.3	-29.1	53.4	16.45	-20.75	16.45	-20.75	353	109	3	112.355	242	10	242	10	59.5536	1112	4.4801	7.4	89.9757	3
589	-0.970833	14.1583	24.7523	1636.55	26.3	-30.9	57.2	18.1	-18.9667	18.1	-22.2	315	99	3	113.843	217	10	217	10	71.565	764	19.7957	8	89.4157	2
590	-1.04167	14.0667	24.6351	1637.39	26	-31.1	57.1	17.9833	-19.0333	17.9833	-22.35	312	99	3	115.89	217	9	217	10	154.983	739	11.9356	8	89.7768	2
591	-1.075	13.8333	24.2265	1639.44	26.2	-30.9	57.1	18.05	-19.1	18.05	-22.3333	314	99	3	116.528	220	9	220	10	68.9625	784	6.75851	0	89.8673	3
592	-0.916667	13.7333	24.1784	1634.39	26.2	-30.6	56.8	18.1333	-18.85	18.1333	-22.1	315	98	3	115.276	219	9	219	10	105.068	789	9.90069	0	89.9657	3
593	-1.27917	13.0083	22.8617	1668.06	25.9	-31	56.9	18.1167	-19.6333	18.1167	-22.9167	312	96	1	122.919	229	5	229	7	304.38	723	8.50375	0	89.9465	2
594	-1.0375	13.025	22.9313	1671.03	26	-30.8	56.8	18.3667	-19.4	18.3667	-22.7333	315	95	2	120.265	228	6	228	8	281.094	677	4.65054	0	89.9644	3
595	-0.891667	13.1167	22.6932	1690.07	26.5	-31.3	57.8	18.7167	-19.3167	18.7167	-22.95	320	97	2	120.316	232	7	232	8	344.745	619	9.6714	8	89.838	4
596	6.625	12.0833	26.4985	1299.92	28.3	-17.3	45.6	21.8667	-10.0667	21.8667	-10.0667	363	111	2	114.031	252	8	252	8	162.646	581	18.6817	6.9	89.8898	3
597	5.57917	12.7083	27.4478	1303.73	27.8	-18.5	46.3	20.85	-11.15	20.85	-11.15	395	122	2	114.919	276	8	276	8	86.4821	825	4.78891	0	89.9924	5
598	0.0291667	14.2917	26.5644	1504.7	25.6	-28.2	53.8	17.6	-19.5167	17.6	-19.5167	345	107	3	113.999	241	11	241	11	228.892	933	6.18308	0	89.9823	3
599	0.075	14.3333	26.7413	1496.58	25.5	-28.1	53.6	17.55	-19.35	17.55	-19.35	343	107	3	114.572	240	11	240	11	29.9951	992	8.3258	7.4	89.974	1
600	-0.5875	14.0583	26.1794	1514.35	25	-28.7	53.7	17.0667	-20.2333	17.0667	-20.2333	344	107	3	113.959	239	10	239	10	349.908	1071	7.15625	7.4	89.9933	3
601	-0.995833	14.0917	24.6789	1637.3	26.2	-30.9	57.1	18.0667	-19.0333	18.0667	-22.2333	311	99	2	116.664	218	8	218	9	338.962	758	7.8371	8	89.8673	3
602	-1.24583	13.2583	22.8199	1711.73	26.1	-32	58.1	18.5	-19.9667	18.5	-23.6667	318	97	1	121.879	232	5	232	8	318.614	644	5.40756	6.1	89.9725	2
603	-1.35417	13.425	23.1466	1692.96	26	-32	58	18.2333	-19.8667	18.2333	-23.4667	331	100	2	121.344	241	7	241	9	98.9726	630	4.1734	7.4	89.936	3
604	4.84583	13.4917	28.4634	1308.71	27.6	-19.8	47.4	20.2667	-11.8667	20.2667	-11.8667	390	122	2	118.055	279	8	279	8	145.62	726	7.60378	8	89.9679	5
605	0.358333	14.35	26.3787	1520.97	26.1	-28.3	54.4	18.0667	-19.4667	18.0667	-19.4667	340	107	3	115.474	239	11	239	11	18.6102	942	12.9348	0	89.9911	4
606	-0.5875	14.1417	26.1399	1523.69	25.1	-29	54.1	17.1667	-20.4	17.1667	-20.4	347	108	3	113.876	241	11	241	11	195.461	954	6.36366	0	89.9242	2
607	-1.04167	14.0667	26.1462	1515.97	24.6	-29.2	53.8	16.65	-20.6833	16.65	-20.6833	359	110	4	110.941	244	12	244	12	98.3659	1059	5.10856	7.4	89.9731	3
608	-0.895833	13.075	22.6603	1692.18	26.4	-31.3	57.7	18.7167	-19.3667	18.7167	-23	327	96	2	117.122	233	9	233	9	18.4349	626	20.6418	8	89.9762	3
609	4.95833	13.5667	28.6217	1306.18	27.7	-19.7	47.4	20.35	-11.7	20.35	-11.7	388	123	2	120.281	281	7	281	7	144.985	707	9.28497	8	89.9819	4
610	-0.75	14.2167	26.1817	1528.28	25.1	-29.2	54.3	17.0667	-20.6	17.0667	-20.6	352	109	4	111.906	241	12	241	12	149.697	975	9.30399	7.4	89.9793	3
611	-1.07083	14.075	26.0648	1526.26	24.6	-29.4	54	16.6667	-20.9	16.6667	-20.9	358	110	4	110.848	243	12	243	12	39.5962	1039	3.45749	0	89.9824	3
612	-1.29167	13.5167	23.2645	1699.29	26.2	-31.9	58.1	18.3833	-19.95	18.3833	-23.4167	314	97	2	119.245	225	7	225	9	208.496	687	4.65701	7.4	89.9072	2
613	-1.25417	13.0917	22.6499	1698.72	26	-31.8	57.8	18.3333	-19.8833	18.3333	-23.4833	327	98	1	121.42	238	6	238	9	55.3048	642	4.16229	0	89.8831	3
614	4.875	13.35	28.2241	1313.22	27.6	-19.7	47.3	20.3333	-11.9	20.3333	-11.9	394	125	2	119.515	284	7	284	7	140.599	793	11.1241	0	89.9745	5
615	-0.95	14.25	26.1468	1530.14	25	-29.5	54.5	16.8833	-20.8333	16.8833	-20.8333	356	110	4	111.455	243	13	243	13	114.179	983	5.51579	0	89.9656	3
616	-1.14583	14.1583	26.2191	1524.01	24.5	-29.5	54	16.5667	-20.95	16.5667	-20.95	364	111	4	110.241	247	13	247	13	195.018	992	3.70232	0	89.971	3
617	-1.08333	13.85	24.2133	1649.5	26.1	-31.1	57.2	18.0833	-19.2	18.0833	-22.5333	321	100	3	116.041	224	9	224	10	0	716	5.01392	8	89.6305	2
618	-1.19583	13.4917	23.3824	1681.77	26.2	-31.5	57.7	18.35	-19.7	18.35	-23.05	316	98	2	118.943	225	7	225	9	198.435	692	8.18489	8	89.9469	3
619	-0.920833	13.075	23.0194	1662.19	26.3	-30.5	56.8	18.45	-19.1667	18.45	-22.4167	319	97	1	120.304	231	6	231	9	344.124	694	4.12765	6.1	89.9674	2
620	-0.975	13.0167	22.5592	1693.56	26.3	-31.4	57.7	18.6167	-19.5167	18.6167	-23.1	325	96	2	118.396	233	8	233	9	343.237	628	20.5707	8	89.9574	3
621	-1.60417	13.6083	23.4223	1692.64	25.6	-32.5	58.1	17.8167	-20.0167	17.8167	-23.7833	356	105	2	119.322	256	6	256	8	169.756	610	4.17923	7.4	89.9562	3
622	0.0208333	14.4083	26.6328	1505.06	25.6	-28.5	54.1	17.6	-19.5667	17.6	-19.5667	350	110	4	114.822	244	12	244	12	258.69	917	16.2355	6.9	89.6376	3
623	-0.195833	14.3917	26.602	1506.44	25.4	-28.7	54.1	17.4	-19.8167	17.4	-19.8167	350	110	3	114.839	244	11	244	11	168.69	909	12.4942	0	89.2753	2
624	-0.354167	14.3417	26.4606	1513.61	25.3	-28.9	54.2	17.3167	-20.0667	17.3167	-20.0667	352	110	3	114.316	245	11	245	11	188.13	920	12.6581	0	89.7387	2
625	-0.404167	14.3583	26.2492	1530.56	25.5	-29.2	54.7	17.45	-20.3333	17.45	-20.3333	351	109	3	112.936	242	11	242	11	185.194	926	12.7983	6.9	89.8885	3
626	-0.558333	14.3	26.1426	1532.63	25.4	-29.3	54.7	17.3	-20.5167	17.3	-20.5167	353	110	3	112.8	243	12	243	12	256.35	944	12.5138	6.9	89.9743	3
627	-0.808333	14.1667	25.9939	1529.21	25	-29.5	54.5	17.0167	-20.7333	17.0167	-20.7333	352	110	4	113.362	243	13	243	13	210.964	947	12.3292	0	89.3663	1
628	-1.175	13.1333	22.7614	1690.59	26.2	-31.5	57.7	18.4333	-19.7	18.4333	-23.2167	330	97	2	117.973	236	7	236	9	251.565	648	5.50465	8	89.8702	3
629	-1.075	12.1167	21.5216	1658.96	25.4	-30.9	56.3	18.2	-19.35	18.2	-22.7167	334	97	2	116.846	237	7	237	9	43.2376	588	14.2514	0	89.9598	6
630	-1.35833	13.1667	22.7404	1704.05	25.9	-32	57.9	18.3	-20.0667	18.3	-23.6667	329	98	2	120.73	239	7	239	9	153.925	614	8.59004	0	89.9647	3
631	5.25	13.5833	28.417	1319.12	28.2	-19.6	47.8	20.7833	-11.5667	20.7833	-11.5667	384	122	2	119.1	276	8	276	8	258.275	648	11.3201	6.9	89.9317	4
632	0.0166668	14.3167	26.4633	1508.13	25.7	-28.4	54.1	17.6333	-19.6	17.6333	-19.6	354	111	3	114.737	247	11	247	11	226.79	918	8.52656	6.9	89.9592	3
633	-0.0708333	14.2917	26.3198	1517.26	25.7	-28.6	54.3	17.65	-19.8167	17.65	-19.8167	354	111	3	114.507	246	11	246	11	82.6262	948	8.59134	6.9	89.9569	3
634	-0.391667	14.2667	26.2255	1520.15	25.4	-29	54.4	17.3667	-20.1667	17.3667	-20.1667	357	112	3	114.986	249	10	249	10	284.4	954	10.6401	6.9	89.9758	3
635	-1.07917	12.925	22.4783	1691.48	26.2	-31.3	57.5	18.5167	-19.6167	18.5167	-23.15	331	98	2	119.375	239	8	239	9	317.337	629	9.17095	0	89.9467	2
636	-1.45833	13.3333	23.1481	1690.85	25.7	-31.9	57.6	18.0667	-19.9333	18.0667	-23.5667	341	101	1	120.594	247	6	247	9	33.9965	636	3.82735	7.4	89.9644	3
637	0.120833	14.3583	26.5895	1506.65	25.7	-28.3	54	17.6667	-19.5167	17.6667	-19.5167	355	113	3	116.82	251	11	251	11	227.816	917	7.31492	6.6	89.9572	3
638	-0.916667	14.2	26.151	1520.26	24.9	-29.4	54.3	16.8333	-20.6333	16.8333	-20.6333	367	114	3	113.105	253	11	253	11	240.468	1021	11.4496	7.4	89.9842	1
639	-0.791667	14.1833	25.9293	1534.51	25.2	-29.5	54.7	17.1	-20.7167	17.1	-20.7167	364	114	3	114.031	252	11	252	11	340.688	994	6.29532	7.4	89.9702	3
640	-1.02917	14.2917	26.1752	1531.52	24.7	-29.9	54.6	16.75	-21.0167	16.75	-21.0167	363	113	4	112.685	249	13	249	13	231.34	962	12.6398	0	89.7114	1
641	-1.25833	13.8667	24.4131	1634.9	25.8	-31	56.8	17.7333	-19.2667	17.7333	-22.5	328	102	2	116.886	230	7	230	9	353.66	747	4.92791	8	89.932	2
642	-1.35833	12.65	22.3498	1654.17	25.1	-31.5	56.6	17.75	-19.5333	17.75	-23.0333	331	98	2	120.081	240	7	240	10	113.682	643	14.7209	0	89.9802	2
643	-1.475	13.5667	23.1119	1717.81	26.1	-32.6	58.7	18.3167	-20.2333	18.3167	-24.0167	344	102	2	120.145	249	7	249	9	12.0948	569	4.02167	7.4	89.871	5
644	7.4875	12.6417	27.9683	1258.97	28.4	-16.8	45.2	22.1167	-6.51667	22.1167	-8.8	392	119	1	113.808	270	6	270	6	333.306	652	6.17392	0	89.9813	2
645	6.66667	12.55	26.8737	1316.7	29	-17.7	46.7	22.1667	-10.1833	22.1667	-10.1833	380	114	3	109.501	257	12	257	12	14.0362	506	7.02891	8	89.9104	5
646	1.98333	13.3667	28.2593	1306.52	24.7	-22.6	47.3	17.35	-14.6833	17.35	-14.6833	393	125	2	120.668	286	7	286	7	16.4404	1030	6.13504	0	89.9709	2
647	-0.745833	14.175	26.105	1521.13	25.1	-29.2	54.3	17.0167	-20.4833	17.0167	-20.4833	366	115	3	114.65	255	11	255	11	294.928	1018	7.8518	7.4	89.9764	2
648	-1.0125	14.1583	26.2678	1512.22	24.6	-29.3	53.9	16.6333	-20.6333	16.6333	-20.6333	370	115	3	113.634	256	11	256	11	193.57	1061	11.1503	7.4	89.9845	3
649	-1.2875	13.9917	24.7203	1623.97	25.8	-30.8	56.6	17.6167	-19.2333	17.6167	-22.3167	332	104	2	116.405	233	8	233	10	307.405	775	7.3579	8	89.8273	2
650	-1.97083	13.1083	23.1596	1667.35	24.8	-31.8	56.6	17.2833	-20.25	17.2833	-23.7167	357	105	2	118.867	256	6	256	8	62.354	748	4.02513	7.4	89.9221	3
651	6.17917	12.8917	27.5463	1319.69	28.6	-18.2	46.8	21.5833	-10.7667	21.5833	-10.7667	400	123	2	113.774	278	9	278	9	128.536	625	6.03138	0	89.9872	5
652	-0.570833	14.125	26.5009	1490.46	24.9	-28.4	53.3	16.8667	-19.85	16.8667	-19.85	369	116	3	114.872	257	11	257	11	187.481	1013	4.17271	6.9	89.9877	3
653	-1.19167	14.1167	26.4853	1495.6	24.2	-29.1	53.3	16.2667	-20.5667	16.2667	-20.5667	379	118	3	113.472	262	11	262	11	233.565	1081	11.3668	7.4	89.9844	2
654	-1.41667	14.3833	26.247	1533.23	24.5	-30.3	54.8	16.4	-21.4167	16.4	-21.4167	373	116	4	112.093	255	13	255	13	174.92	991	4.14165	6.9	89.9591	3
655	6.025	12.3167	26.7173	1303.08	28	-18.1	46.1	21.3333	-10.6833	21.3333	-10.6833	393	119	2	111.782	269	10	269	10	292.218	744	6.6747	6.9	89.9518	3
656	6.5375	13.225	28.0786	1312.69	29	-18.1	47.1	21.95	-10.25	21.95	-10.25	382	121	2	117.879	272	8	272	8	98.3439	470	7.28426	8.1	89.9512	4
657	-0.3625	14.1583	26.6635	1484.34	25	-28.1	53.1	17	-19.5667	17	-19.5667	368	116	4	114.545	256	12	256	12	188.471	989	4.15953	6.9	89.9806	3
658	-1.48333	14.4	26.2774	1530.92	24.4	-30.4	54.8	16.3333	-21.4167	16.3333	-21.4167	377	117	4	112.274	258	13	258	13	187.4	1022	4.05186	6.9	89.9762	3
659	-0.9	12.8667	22.8132	1648.43	26	-30.4	56.4	18.2833	-19.0167	18.2833	-22.2833	330	100	1	120.665	239	6	239	9	59.9314	678	3.72077	0	89.9439	3
660	-1.45	12.8	22.4956	1677.77	25.7	-31.2	56.9	18	-19.9333	18	-23.2333	338	100	2	119.584	244	8	244	9	40.9144	701	15.619	0	89.9069	2
661	0.166666	13.85	26.0829	1487.6	25.4	-27.7	53.1	17.5667	-19.1333	17.5667	-19.1333	393	116	3	107.428	260	11	260	11	353.32	929	4.95806	7.4	89.9669	5
662	-1.40833	12.8	22.2997	1691.11	25.9	-31.5	57.4	18.2	-20.0167	18.2	-23.4167	337	99	1	120.994	246	6	246	9	356.055	668	17.2918	0	89.9364	2
663	-2.03333	13.45	23.3507	1698.56	25.2	-32.4	57.6	17.5833	-20.6	17.5833	-24.2	355	107	1	122.791	260	5	260	8	243.958	629	7.23531	7.4	89.9811	3
664	-2.23333	13.6667	23.4018	1721.62	25.1	-33.3	58.4	17.5167	-20.9333	17.5167	-24.8333	370	109	2	119.873	267	7	267	9	339.027	628	5.23912	6.6	89.9712	3
665	-2.47917	13.925	23.7223	1725.32	24.7	-34	58.7	17.2167	-21.2167	17.2167	-25.2667	370	108	3	117.942	263	9	263	11	263.66	522	5.40201	0	89.5919	2
666	-0.0666667	14.2	26.7925	1479.65	25	-28	53	17.2	-19.3333	17.2	-19.3333	369	116	4	115.249	259	12	259	12	180	909	15.4348	0	89.736	2
667	-0.025	14.3	26.8797	1486.62	25.2	-28	53.2	17.3167	-19.35	17.3167	-19.35	367	116	4	115.844	258	12	258	12	115.821	918	4.80984	6.9	89.8927	3
668	-0.3	14.3667	27.005	1481.07	25	-28.2	53.2	17.0167	-19.4833	17.0167	-19.4833	374	119	4	116.357	263	12	263	12	210.838	970	5.63756	6.6	89.9763	3
669	-1.45	12.6	22.3801	1664.72	25.5	-30.8	56.3	17.9	-19.7833	17.9	-23.0167	341	100	1	120.724	248	6	248	9	338.199	711	11.7502	0	89.6569	2
670	6.55	12.9833	28.5348	1251.73	27.4	-18.1	45.5	21.1	-9.65	21.1	-9.65	426	133	1	117.808	300	5	300	5	71.0168	744	29.6714	8	89.972	2
671	-0.541667	14.45	27.2128	1477.58	24.6	-28.5	53.1	16.7167	-19.7	16.7167	-19.7	384	120	3	114.796	268	11	268	11	50.8067	1007	8.7112	6.6	89.9559	2
672	-1.35417	13.025	22.5737	1700.09	25.8	-31.9	57.7	18.25	-19.8667	18.25	-23.6667	346	101	1	119.683	250	6	250	10	198.435	605	39.0512	0	89.8539	1
673	-0.208333	14.35	27.0755	1480.27	24.9	-28.1	53	17.0333	-19.45	17.0333	-19.45	382	120	3	114.769	266	11	266	11	282.947	954	4.8594	0	89.9793	2
674	-1.175	12.7333	22.2222	1682.77	25.8	-31.5	57.3	18.2667	-19.6167	18.2667	-23.2	344	100	2	119.792	249	7	249	10	120.069	624	11.567	8	89.9158	2
675	-1.40417	13.025	22.6522	1690.56	25.6	-31.9	57.5	18.1	-19.7833	18.1	-23.5833	344	101	1	120.179	249	6	249	10	265.03	607	19.6909	0	89.92	3
676	-2.50417	13.1917	23.3481	1672.49	24.1	-32.4	56.5	16.7667	-20.8333	16.7667	-24.3167	374	109	1	118.927	268	5	268	8	15.611	778	7.53606	6.6	89.9738	3
677	6.7125	12.9917	28.616	1243.11	27.4	-18	45.4	21.1667	-9.38333	21.1667	-9.38333	458	142	2	116.595	319	8	319	8	283.465	691	21.6177	0	89.9494	2
678	6.99583	12.7417	27.0524	1315.69	29.4	-17.7	47.1	22.5	-9.85	22.5	-9.85	387	119	2	113.832	268	9	268	9	347.005	466	6.97079	6.7	89.723	3
679	-0.2375	14.2917	27.0164	1479.85	24.8	-28.1	52.9	17.0167	-19.4667	17.0167	-19.4667	379	120	3	116.51	267	11	267	11	35.6979	957	4.72246	6.6	89.9778	3
680	-2.3375	13.6417	23.359	1717.77	24.9	-33.5	58.4	17.3667	-21.0333	17.3667	-24.9667	382	109	3	116.432	270	9	270	11	352.405	572	5.50421	6.6	89.9847	2
681	6.54167	13.15	28.7746	1250.82	27.3	-18.4	45.7	21.0667	-9.66667	21.0667	-9.66667	450	140	2	116.499	314	8	314	8	242.879	707	24.4569	8	89.9198	3
682	-2.06667	13.0667	22.6852	1704.98	25.1	-32.5	57.6	17.5667	-20.7667	17.5667	-24.45	368	107	2	118.65	265	7	265	10	157.815	663	5.3386	0	89.9911	3
683	6.52083	12.8917	28.3333	1251.84	27.4	-18.1	45.5	21.0667	-9.68333	21.0667	-9.68333	444	139	1	117.001	310	6	310	6	79.9631	706	19.2524	8	89.9839	1
684	-2.05417	13.1417	22.7759	1703.9	25.2	-32.5	57.7	17.5667	-20.7333	17.5667	-24.4	368	108	2	119.594	266	7	266	10	202.335	653	4.89965	7.4	89.9735	4
685	-2.92083	13.8417	23.6206	1735.38	24.4	-34.2	58.6	16.9333	-21.8333	16.9333	-25.8333	395	115	3	117.173	280	9	280	11	321.494	581	1.16044	6.6	89.9789	2
686	6.60833	12.8333	28.2673	1257.55	27.7	-17.7	45.4	21.2833	-9.6	21.2833	-9.6	436	136	2	116.114	304	8	304	8	19.9831	724	7.61171	8.2	89.9605	1
687	-1.29167	12.9333	22.8504	1659.82	25.6	-31	56.6	17.9333	-19.55	17.9333	-22.9167	349	104	2	120.032	253	7	253	10	234.819	654	13.8239	0	89.9505	2
688	-1.52917	12.9083	22.5276	1690.93	25.7	-31.6	57.3	18.0333	-20.1667	18.0333	-23.55	351	104	1	120.461	255	6	255	10	180	659	8.85225	7.4	89.9472	3
689	6.25417	12.7583	28.2264	1245.04	27	-18.2	45.2	20.75	-9.83333	20.75	-9.83333	450	142	1	118.073	316	6	316	6	0.855097	769	17.3344	8	89.9816	2
690	-1.3375	12.875	22.8686	1658.86	25.5	-30.8	56.3	17.9	-19.5833	17.9	-22.9167	352	105	1	120.878	256	6	256	9	207.255	670	5.59066	6.6	89.9005	4
691	-2.6125	13.5417	23.6742	1677.87	24.2	-33	57.2	16.7333	-20.9833	16.7333	-24.5333	389	114	2	118.926	279	6	279	8	85.5825	746	2.2447	6.9	89.9921	3
692	-3.1625	13.225	23.6161	1645.65	23.2	-32.8	56	15.8667	-21.25	15.8667	-24.6	403	117	2	118.169	288	6	288	8	189.312	771	4.96832	6.6	89.9916	3
693	-2.55833	13.65	23.4536	1716.5	24.6	-33.6	58.2	17.1667	-21.3167	17.1667	-25.15	388	114	2	118.796	278	7	278	10	28.0574	631	3.69446	6.6	89.9834	2
694	7.04167	12.85	28.6192	1232.89	27.6	-17.3	44.9	21.3667	-8.91667	21.3667	-8.91667	463	147	1	118.864	326	6	326	6	103.653	737	13.8559	8	89.9956	2
695	-1.95417	13.0083	23.5232	1616.54	24.4	-30.9	55.3	16.7833	-19.7667	16.7833	-22.9	374	113	1	119.839	269	5	269	8	309.036	838	3.44856	6.6	89.9612	2
696	-1.3875	13.1417	23.3422	1649.07	25.7	-30.6	56.3	17.8167	-19.5167	17.8167	-22.7333	362	109	1	119.779	261	6	261	10	5.90614	716	18.8713	6.9	89.8733	3
697	-2.25833	13.0833	22.7933	1698.3	24.9	-32.5	57.4	17.3333	-20.9	17.3333	-24.5	372	110	1	119.733	268	6	268	10	345.964	684	5.23261	7.4	89.968	3
698	-2.74583	13.3583	23.3946	1678.15	24.1	-33	57.1	16.5667	-21.2333	16.5667	-24.7333	390	113	2	118.055	279	7	279	10	174.207	694	3.67876	0	89.9467	3
699	-2.89583	13.3083	23.4302	1672.83	23.9	-32.9	56.8	16.4167	-21.25	16.4167	-24.7167	398	115	2	117.636	284	7	284	10	52.2532	749	5.75918	6.6	89.9843	2
700	-2.70417	13.8083	23.5637	1729.05	24.6	-34	58.6	17.1167	-21.5833	17.1167	-25.5	393	116	2	118.788	281	8	281	11	342.897	566	5.66612	6.9	89.9321	2
701	6.94167	12.8833	27.18	1320.14	29.4	-18	47.4	22.4667	-9.95	22.4667	-9.95	391	123	2	116.351	275	9	275	9	82.875	374	6.19483	6.9	89.7708	3
702	4.1625	13.8083	28.3539	1344.36	27.3	-21.4	48.7	19.95	-13.05	19.95	-13.05	384	126	1	124.541	286	5	286	5	79.7246	639	9.11871	6.6	89.9787	4
703	-1.97083	13.2917	23.8202	1631.28	24.4	-31.4	55.8	16.8167	-20	16.8167	-23.2167	386	115	2	116.588	273	8	273	12	287.403	725	4.03418	0	89.9474	2
704	-1.74167	13.2667	23.1935	1685.8	25.2	-32	57.2	17.6833	-20.2667	17.6833	-23.8	367	109	2	120.009	265	7	265	10	205.821	619	15.3765	7.4	89.8927	3
705	-2.42083	13.4083	23.1577	1704.23	24.9	-33	57.9	17.2167	-21.15	17.2167	-24.75	389	113	2	117.909	278	7	278	10	209.055	648	3.82702	0	89.9674	3
706	-2.61667	13.4333	23.0813	1706.55	25	-33.2	58.2	17.0833	-21.4	17.0833	-24.9667	398	117	3	117.782	284	10	284	11	338.962	656	7.41092	0	89.9116	2
707	1.55	14.1833	28.1975	1391.32	25.4	-24.9	50.3	17.8667	-16.3333	17.8667	-16.3333	396	127	3	118.134	282	10	282	10	61.0203	815	10.4893	0	89.9751	3
708	-2.66667	13.2333	23.5469	1658.3	23.9	-32.3	56.2	16.4667	-20.9167	16.4667	-24.3	393	115	2	118.795	282	7	282	9	315	742	3.77763	6.6	89.8625	2
709	2.42917	13.625	28.4447	1319.95	25.2	-22.7	47.9	17.9667	-14.4333	17.9667	-14.4333	402	133	2	124.165	297	6	297	6	193.355	862	7.61362	0	89.9871	2
710	-1.43333	12.8667	22.9762	1645.42	25.4	-30.6	56	17.7167	-19.45	17.7167	-22.8	370	111	2	120.187	268	8	268	10	16.8214	643	10.9141	0	89.9177	4
711	3.70417	13.875	28.4324	1341.32	26.9	-21.9	48.8	19.5167	-13.4333	19.5167	-13.4333	399	129	2	121.881	293	7	293	7	63.9704	754	16.7359	7.4	89.9846	3
712	-2.00833	13	23.5935	1618.55	24.4	-30.7	55.1	16.7667	-19.8667	16.7667	-22.9333	387	115	1	119.389	279	6	279	10	223.568	787	3.96339	6.6	89.9673	4
713	-2.81667	13.8667	23.908	1704.83	24.3	-33.7	58	16.8	-21.5333	16.8	-25.2167	403	120	2	119.633	290	8	290	11	331.26	606	13.634	6.9	89.8955	2
714	3.55833	13.4667	27.8813	1341.32	26.6	-21.7	48.3	19.35	-13.5833	19.35	-13.5833	389	128	2	123.342	287	7	287	7	25.6579	736	8.55808	0	89.9899	3
715	3.675	13.4333	27.9279	1334.44	26.6	-21.5	48.1	19.3833	-13.3667	19.3833	-13.3667	397	130	2	122.472	291	7	291	7	332.819	694	13.963	6.6	89.9556	2
716	-3.1375	14.1417	24.2567	1717.59	23.9	-34.4	58.3	16.5	-21.9333	16.5	-25.8	409	120	3	118.596	292	9	292	11	273.18	589	12.5457	0	89.9872	2
717	3.51667	13.75	28.3505	1336.88	26.6	-21.9	48.5	19.3	-13.55	19.3	-13.55	389	129	2	125.085	290	6	290	6	166.88	668	6.6881	0	89.9865	3
718	-3.21667	14.2333	24.289	1721.2	24	-34.6	58.6	16.4833	-22.0833	16.4833	-25.8667	414	120	3	118.014	295	9	295	11	309.806	606	12.8175	6.6	89.7634	2
719	4.125	13.1167	27.556	1326.8	26.8	-20.8	47.6	19.7333	-12.8333	19.7333	-12.8333	385	129	1	126.457	289	5	289	5	38.047	632	9.33333	0	89.9874	1
720	5.22083	13.175	27.7954	1325.91	27.8	-19.6	47.4	20.8667	-11.6833	20.8667	-11.6833	394	132	1	126.927	297	5	297	5	167.347	533	8.61144	0	89.9264	4
721	6.62917	12.7583	27.1454	1319.33	29	-18	47	22.1667	-10.2333	22.1667	-10.2333	386	131	1	128.137	292	3	292	3	153.316	343	7.28087	0	89.9829	3
722	6.825	12.6833	26.8147	1334.62	29.3	-18	47.3	22.5	-10.25	22.5	-10.25	380	129	1	128.195	287	3	287	3	182.752	295	10.9648	0	89.9823	3
723	6.80417	12.9917	27.3509	1330.2	29.3	-18.2	47.5	22.5	-10.15	22.5	-10.15	386	130	1	127.328	291	3	291	3	156.615	272	25.9891	0	89.9542	1
724	6.62917	12.7583	26.3602	1364.81	29.5	-18.9	48.4	22.7	-10.7833	22.7	-10.7833	397	130	2	121.857	290	6	290	6	270	213	6.64202	0	89.5381	1
725	5.18333	12.95	26.9792	1354.55	28	-20	48	21.2167	-12.0333	21.2167	-12.0333	406	137	1	126.125	303	5	303	5	221.73	406	6.33757	0	89.9752	2
726	5.42083	13.2583	27.8536	1330.22	27.8	-19.8	47.6	21.1667	-11.55	21.1667	-11.55	403	136	1	127.333	303	5	303	5	177.064	327	13.7263	6.6	89.9763	2
727	5.62083	12.875	26.7116	1363.97	28.5	-19.7	48.2	21.7333	-11.75	21.7333	-11.75	409	136	2	123.943	302	6	302	6	188.584	270	9.75231	0	89.9655	2
728	5.65417	13.375	27.749	1346.52	28.2	-20	48.2	21.55	-11.55	21.55	-11.55	398	138	1	130.013	303	4	303	4	104.036	278	18.8363	0	89.9813	1
729	5.81667	13.4833	27.461	1370.37	28.7	-20.4	49.1	22	-11.7333	22	-11.7333	402	137	1	128.065	303	4	303	4	194.036	219	10.9731	0	89.936	5
730	5.7625	13.4417	27.4881	1367.2	28.5	-20.4	48.9	21.9	-11.75	21.9	-11.75	403	139	1	129.552	306	4	306	4	185.194	225	19.3044	0	89.9442	3
731	5.44167	12.3833	24.473	1447.32	28.9	-21.7	50.6	22.3833	-13.2167	22.3833	-13.2167	431	139	2	118.127	303	6	303	6	30.9638	139	7.20078	7.4	89.6831	3
732	3.575	11.7667	22.2854	1545.08	27.6	-25.2	52.8	21.55	-16.6667	21.55	-16.6667	440	141	2	118.163	307	7	307	7	153.435	146	15.2967	7.4	89.1738	1

## Sheet: Table S3.ENMeval_tuning_results
fc	rm	tune.args	auc.train	cbi.train	auc.diff.avg	auc.diff.sd	auc.val.avg	auc.val.sd	cbi.val.avg	cbi.val.sd	or.10p.avg	or.10p.sd	or.mtp.avg	or.mtp.sd	AICc	delta.AICc	w.AIC	ncoef
L	0.5	fc.L_rm.0.5	0.971275	0.931	0.143057	0.128828	0.822623	0.128469	0.5025	0.231307	0.0768272	0.101591	0	0	3394.96	172.594	1.8e-38	12
LQ	0.5	fc.LQ_rm.0.5	0.981808	0.945	0.105066	0.0631207	0.868011	0.0749056	0.60175	0.491798	0.0826412	0.0876558	0	0	3261.85	39.4774	1.45e-09	18
LQH	0.5	fc.LQH_rm.0.5	0.986687	0.983	0.0743193	0.0849864	0.907981	0.0780888	0.621	0.356321	0.111988	0.117905	0	0	3254.12	31.7472	6.93e-08	44
LQHP	0.5	fc.LQHP_rm.0.5	0.987004	0.988	0.0755359	0.0903474	0.909118	0.0846479	0.722	0.248545	0.118217	0.12579	0	0	3263.39	41.0227	6.7e-10	48
LQHPT	0.5	fc.LQHPT_rm.0.5	0.990568	0.965	0.0929703	0.104618	0.895527	0.101026	0.63925	0.240353	0.123893	0.135911	0.0232558	0.0465116	3360.85	138.481	4.61e-31	72
H	0.5	fc.H_rm.0.5	0.986994	0.976	0.0795092	0.0929325	0.908174	0.0910278	0.601	0.400147	0.123893	0.135911	0	0	3866.01	643.636	9.35e-141	37
L	1	fc.L_rm.1	0.971168	0.929	0.139025	0.128228	0.826303	0.127629	0.52325	0.198319	0.0768272	0.101591	0	0	3393.32	170.944	4.11e-38	11
LQ	1	fc.LQ_rm.1	0.980392	0.974	0.121124	0.0812818	0.851011	0.0912321	0.55275	0.462758	0.0710133	0.0847428	0	0	3284.19	61.8204	2.04e-14	16
LQH	1	fc.LQH_rm.1	0.985368	0.978	0.0617189	0.0639123	0.91721	0.0552445	0.6965	0.288292	0.106174	0.113528	0	0	3222.9	0.530514	0.415996	28
LQHP	1	fc.LQHP_rm.1	0.985697	0.995	0.0640354	0.0625998	0.916399	0.0548939	0.62825	0.540568	0.100498	0.118718	0	0	3233.23	10.8625	0.00237425	34
LQHPT	1	fc.LQHPT_rm.1	0.9867	0.95	0.0739191	0.0756355	0.908033	0.0684417	0.59175	0.436082	0.10036	0.110209	0	0	3249.39	27.0222	7.35e-07	41
H	1	fc.H_rm.1	0.985053	0.969	0.0662053	0.0584787	0.923754	0.0612147	0.78275	0.226023	0.123893	0.135911	0	0	3870.21	647.841	1.14e-141	26
L	1.5	fc.L_rm.1.5	0.971049	0.929	0.134862	0.128002	0.830185	0.126537	0.53975	0.204552	0.0710133	0.101019	0	0	3390.6	168.225	1.6e-37	9
LQ	1.5	fc.LQ_rm.1.5	0.979625	0.971	0.130574	0.0985257	0.840738	0.104965	0.5235	0.39096	0.0710133	0.0847428	0	0	3301.12	78.7525	4.3e-18	17
LQH	1.5	fc.LQH_rm.1.5	0.984722	0.98	0.0625468	0.0643574	0.914751	0.0555946	0.692	0.31579	0.106174	0.113528	0	0	3222.37	0	0.542361	23
LQHP	1.5	fc.LQHP_rm.1.5	0.98476	0.986	0.0640999	0.0549717	0.914288	0.0472279	0.5865	0.623075	0.100498	0.118718	0	0	3236.86	14.4862	0.000387841	30
LQHPT	1.5	fc.LQHPT_rm.1.5	0.985444	0.985	0.0759026	0.0755051	0.903625	0.0679493	0.6275	0.451514	0.094546	0.108045	0	0	3230.17	7.7982	0.0109883	30
H	1.5	fc.H_rm.1.5	0.984451	0.95	0.065577	0.0511988	0.925976	0.0566583	0.7665	0.255362	0.135659	0.148959	0	0	3879.37	657	1.17e-143	19
L	2	fc.L_rm.2	0.970912	0.937	0.131074	0.127268	0.833705	0.125122	0.5375	0.210926	0.0710133	0.101019	0	0	3390.05	167.684	2.1e-37	8
LQ	2	fc.LQ_rm.2	0.978746	0.974	0.135672	0.111928	0.834394	0.116041	0.4935	0.308217	0.0650609	0.0898461	0	0	3308.09	85.721	1.32e-19	14
LQH	2	fc.LQH_rm.2	0.984202	0.97	0.0668068	0.0691933	0.908799	0.0597396	0.73225	0.24302	0.111988	0.117905	0	0	3888.82	666.447	1.04e-145	16
LQHP	2	fc.LQHP_rm.2	0.984159	0.967	0.07048	0.0540034	0.906552	0.0485099	0.587	0.572146	0.100498	0.118718	0	0	3236.23	13.8636	0.000529483	25
LQHPT	2	fc.LQHPT_rm.2	0.984785	0.97	0.078067	0.0699697	0.899732	0.0638042	0.5835	0.477914	0.100498	0.118718	0	0	3229.04	6.66728	0.0193423	25
H	2	fc.H_rm.2	0.984154	0.939	0.066625	0.0488875	0.925829	0.0556751	0.7235	0.298887	0.153101	0.163801	0	0	3888.04	665.671	1.53e-145	16
L	2.5	fc.L_rm.2.5	0.970839	0.938	0.129119	0.128585	0.835485	0.125638	0.54625	0.199765	0.0710133	0.101019	0	0	3391.65	169.278	9.46e-38	8
LQ	2.5	fc.LQ_rm.2.5	0.978024	0.972	0.137362	0.120257	0.832151	0.1226	0.46875	0.288962	0.0710133	0.0847428	0	0	3318.47	96.0993	7.36e-22	13
LQH	2.5	fc.LQH_rm.2.5	0.983881	0.972	0.0691847	0.0687549	0.905305	0.059669	0.68	0.339446	0.094546	0.108045	0	0	3905.38	683.005	2.64e-149	16
LQHP	2.5	fc.LQHP_rm.2.5	0.983812	0.96	0.0781304	0.0550396	0.897452	0.0530335	0.5495	0.586288	0.0946844	0.118256	0	0	3236.6	14.2298	0.000440876	21
LQHPT	2.5	fc.LQHPT_rm.2.5	0.984445	0.975	0.0830977	0.0652699	0.89308	0.0625052	0.529	0.58839	0.088732	0.107108	0	0	3235.36	12.9934	0.00081811	23
H	2.5	fc.H_rm.2.5	0.983812	0.939	0.066408	0.0486116	0.925955	0.0556288	0.72175	0.339527	0.153101	0.163801	0	0	3902.83	680.463	9.41e-149	16
L	3	fc.L_rm.3	0.970733	0.944	0.126393	0.129471	0.837971	0.125541	0.56925	0.199365	0.0769657	0.112342	0.00581395	0.0116279	3393.38	171.005	3.99e-38	8
LQ	3	fc.LQ_rm.3	0.977347	0.973	0.137955	0.126333	0.831045	0.1273	0.44725	0.337848	0.0650609	0.0898461	0	0	3991.31	768.939	5.77e-168	12
LQH	3	fc.LQH_rm.3	0.983604	0.965	0.0731035	0.0723861	0.900817	0.0636737	0.7	0.27998	0.0829181	0.107428	0	0	3913.65	691.283	4.21e-151	15
LQHP	3	fc.LQHP_rm.3	0.983615	0.96	0.0844151	0.0556105	0.889822	0.0577858	0.60375	0.475841	0.0946844	0.118256	0	0	3238.32	15.949	0.000186644	18
LQHPT	3	fc.LQHPT_rm.3	0.984152	0.971	0.0888521	0.0660932	0.885925	0.0670243	0.628	0.4202	0.088732	0.107108	0	0	3231.4	9.02654	0.00594565	18
H	3	fc.H_rm.3	0.983571	0.948	0.0666739	0.0479958	0.925765	0.0553996	0.74975	0.273252	0.158915	0.170056	0	0	3910.82	688.446	1.74e-150	13
L	3.5	fc.L_rm.3.5	0.970674	0.95	0.123662	0.130932	0.840364	0.126065	0.5335	0.203826	0.0769657	0.112342	0.00581395	0.0116279	3395.2	172.825	1.61e-38	8
LQ	3.5	fc.LQ_rm.3.5	0.976633	0.961	0.137462	0.130595	0.83079	0.130296	0.4125	0.425988	0.0650609	0.0898461	0	0	4007.6	785.231	1.67e-171	12
LQH	3.5	fc.LQH_rm.3.5	0.983354	0.968	0.0763097	0.0761688	0.897346	0.0678954	0.64025	0.375944	0.088732	0.107108	0	0	3921.47	699.098	8.45e-153	14
LQHP	3.5	fc.LQHP_rm.3.5	0.983351	0.956	0.0882712	0.0584192	0.885606	0.0616666	0.62525	0.421297	0.0946844	0.118256	0	0	3246.69	24.314	2.85e-06	18
LQHPT	3.5	fc.LQHPT_rm.3.5	0.983929	0.973	0.0941999	0.0715174	0.880183	0.0729988	0.598	0.501661	0.088732	0.107108	0	0	3236.49	14.1171	0.000466452	17
H	3.5	fc.H_rm.3.5	0.983354	0.928	0.0669343	0.0472646	0.925415	0.0548813	0.72625	0.275008	0.176357	0.191849	0	0	3922.46	700.09	5.15e-153	12
L	4	fc.L_rm.4	0.970548	0.949	0.121135	0.132488	0.842544	0.126738	0.56925	0.204211	0.0711517	0.113435	0.00581395	0.0116279	3397.11	174.742	6.16e-39	8
LQ	4	fc.LQ_rm.4	0.976103	0.952	0.13619	0.134038	0.831414	0.132783	0.451	0.377983	0.0650609	0.0898461	0	0	4021.19	798.821	1.87e-174	11
LQH	4	fc.LQH_rm.4	0.983118	0.973	0.0786957	0.0791149	0.894738	0.0715792	0.699	0.275094	0.094546	0.108045	0	0	3927.79	705.42	3.58e-154	13
LQHP	4	fc.LQHP_rm.4	0.983075	0.975	0.0902556	0.0616553	0.883283	0.0645086	0.56775	0.466632	0.0946844	0.118256	0	0	3255.37	33.0008	3.7e-08	18
LQHPT	4	fc.LQHPT_rm.4	0.983688	0.969	0.0973661	0.0777541	0.876627	0.0786253	0.608	0.430798	0.088732	0.107108	0	0	3238.63	16.2622	0.000159589	15
H	4	fc.H_rm.4	0.983197	0.944	0.0675007	0.0463586	0.924841	0.0543805	0.7745	0.279027	0.187984	0.208366	0	0	3936.02	713.649	5.85e-156	12

## Sheet: Table S4 AUC and TSS value
	Training AUC	Test AUC	TSS_estimate	TSS_test_estimate
_0	0.9628	0.961	0.9256	0.922
_1	0.9623	0.9609	0.9246	0.9218
_2	0.9617	0.9537	0.9234	0.9074
_3	0.9617	0.9622	0.9234	0.9244
_4	0.9601	0.9526	0.9202	0.9052
_5	0.9648	0.9606	0.9296	0.9212
_6	0.9651	0.9632	0.9302	0.9264
_7	0.9614	0.9615	0.9228	0.923
_8	0.9585	0.9651	0.917	0.9302
_9	0.9627	0.9588	0.9254	0.9176
average	0.9621	0.96	0.9242	0.92

## Sheet: Figure S1.
Figure S1: Results of Jackknife test for environmental variable importance, including percent contribution and permutation importance.
